# Supplementary material for: A Species-Level Phylogeny of Extant Snakes with Description of a New Colubrid Subfamily and Genus
Source: PLoS One. 2016 Sep 7;11(9):e0161070. doi: 10.1371/journal.pone.0161070 (PMC5014348; doi:10.1371/journal.pone.0161070)
Supplement: S1 File — (PHY) [file pone.0161070.s002.phy]

1745 9523
Acanthophis_antarcticus -------------------------------------------------------------------------------------------------------------------------------------------------------------------------------------------------------------------------------------------------------------------------------------------------------------------------------------------------------------------------------------------------------------------------------------------------------------------------------------------------------------------------------------------------------------------------------------------------------------------------------------------------------------------------------------------------------------------------------------------------------------------------------------------------------------------------------------------------------------------------------------------------------------------------------------------------------------------------------------------------------------------------------------------------------------------------------------------------------------------------------------------------------------------------------------------------------------------------------------------------------------------------------------------------------------------------------------------------------------------------------------------------------------------------------------------------------------------------------------------------------------------------------------------------------------------------------------------------------------------------------------------------------------------------------------------------------------------------------------------------------------------------------------------------------------------------------------------------------------------------------------------------------------------------------------------------------------------------------------------------------------------------------------------------------------------------------------------------------------------------------------------------------------------------------------------------------------------------------------------------------------------------------------------------------------------------------------------------------------------------------------------------------------------------------------------------------------------------------------------------------------------------------------------------------------------------------------------------------------------------------------------------------------------------------------------------------------------------------------GGATATGGCATTATCCGCCTATCCCAAACTCTCCCCACCCTAAAAACAGATATTTTCCTCCCCTTTATTGTCCTATCTTTATGGGGAGCCGTACTCGCAAGCCTAACTTGTCTCCAACAAACAGACCTAAAATCCCTAATCGCTTACTCCTCAGTAAGCCACATAGGTCTAGTAATCGCCGCAATATCCATCCAAACACAATGAGGGTTAACCGGAGCCATAGCTATAATAATCGCTCACGGATTCACCTCATCAGCACTTTTTTGTCTAGCAAATATCACCTACGAACGCACCCAAACCCGCATTATAGTCCTCACCCGAGGACTTCATAGCATCCTGCCAATAACCACAACCTGATGACTACTAACCTGCCTCATAAACATTGCAACCCCACCAAGCATAAACTTTACAAGTGAACTTCTAATTGCATCCTCCATATTCAACTGATGCCCAATAACAATTATCCTATTTGGGTCACTAATACTTATCACAACATCATACACACTCCACATACTCCTATCAACACAATCAGGCACCCGCACACTCAACACCCATATTCAT---CCCATACACTCACGAGAACACCTTCTTATATCACTCCACATCATCCCACTAATCCTAGTTTCCTTAAAACCAGAACTAGTGATA------------------------------------------------------------------------------------------------------------------------TT-TTT-TGG-AAT--ACTACA-C---AACATCCACTTA-CCTTCTCATCAGTAACCCACATCATACGAGACGT---ACCATACGGGTGAATAATACAAAACCTCCACGCAATCGGCGCATCCATATTCTTTATCTGCATCTACATCCATATCGCACGAGGCCTTTACTACGGCCTATACTTAAACAAAGAAGTATGGTTATCAGGAACCGTACTTCTGATCACCCTAATAGCAACAGCCTTCTTTGGTTATGTTCTACCATGAGGACAGATATCATTCTGAGCAGCAACAGTAATTACCAACCTCCTTACCGCAATCCCATACCTAGGGACAACACTAACAACCTGGTTATGAGGAGGATTTTCCATTAACGACCCAACCCTCACCCGATTCTTCGCTTTACACTTTATTCTCCCATTCTTAATTATTTCCCTATCTTCAATTCACATTATCCTATTACACAACGAAGGATCAAACAACCCCCTTGGCACCAACCCAGACATCGATAAAATCCCATTTCACCCCTACCACTCATACAAGGACATTCTAATAATTAC-GTAATAATCACCACC-TATTCTCCATTATAGCCTTCGCACCCAACCTGTTCAACGACCCA-AAAACTTCTCCAAAGCCAACCCC-TAGTCACACC---AC-CATCAAACCAG--------------------------------------------------------------------------------------------------------------------------------------------------------------------------------------------------------------------------------------------------------------------------------------------------------------------------------------------------------------------------------------------------------------------------------------------------------------------------------------------------------------------------------------------------------------------------------------------------------------------------------------------------------------------------------------------------------------------------------------------------------------------------------------------------------------------------------------------------------------------------------------------------------------------------------------------------------------------------------------------------------------------------------------------------------------------------------------------------------------------------------------------------------------------------------------------------------------------------------------------------------------------------------------------------------------------------------------------------------------------------------------------------------------------------------------------------------------------------------------------------------------------------------------------------------------------------------------------------------------------------------------------------------------------------------------------------------------------------------------------------------------------------------------------------------------------------------------------------------------------------------------------------------------------------------------------------------------------------------------------------------------------------------------------------------------------------------------------------------------------------------------------------------------------------------------------------------------------------------------------------------------------------------------------------------------------------------------------------------------------------------------------------------------------------------------------------------------------------------------------------------------------------------------------------------------------------------------------------------------------------------------------------------------------------------------------------------------------------------------------------------------------------------------------------------------------------------------------------------------------------------------------------------------------------------------------------------------------------------------------------------------------------------------------------------------------------------------------------------------------------------------------------------------------------------------------------------------------------------------------------------------------------------------------------------------------------------------------------------------------------------------------------------------------------------------------------------------------------------------------------------------------------------------------------------------------------------------------------------------------------------------------------------------------------------------------------------------------------------------------------------------------------------------------------------------------------------------------------------------------------------------------------------------------------------------------------------------------------------------------------------------------------------------------------------------------------------------------------------------------------------------------------------------------------------------------------------------------------------------------------------------------------------------------------------------------------------------------------------------------------------------------------------------------------------------------------------------------------------------------------------------------------------------------------------------------------------------------------------------------------------------------------------------------------------------------------------------------------------------------------------------------------------------------------------------------------------------------------------------------------------------------------------------------------------------------------------------------------------------------------------------------------------------------------------------------------------------------------------------------------------------------------------------------------------------------------------------------------------------------------------------------------------------------------------------------------------------------------------------------------------------------------------------------------------------------------------------------------------------------------------------------------------------------------------------------------------------------------------------------------------------------------------------------------------
Acanthophis_laevis -------------------------------------------------------------------------------------------------------------------------------------------------------------------------------------------------------------------------------------------------------------------------------------------------------------------------------------------------------------------------------------------------------------------------------------------------------------------------------------------------------------------------------------------------------------------------------------------------------------------------------------------------------------------------------------------------------------------------------------------------------------------------------------------------------------------------------------------------------------------------------------------------------------------------------------------------------------------------------------------------------------------------------------------------------------------------------------------------------------------------------------------------------------------------------------------------------------------------------------------------------------------------------------------------------------------------------------------------------------------------------------------------------------------------------------------------------------------------------------------------------------------------------------------------------------------------------------------------------------------------------------------------------------------------------------------------------------------------------------------------------------------------------------------------------------------------------------------------------------------------------------------------------------------------------------------------------------------------------------------------------------------------------------------------------------------------------------------------------------------------------------------------------------------------------------------------------------------------------------------------------------------------------------------------------------------------------------------------------------------------------------------------------------------------------------------------------------------------------------------------------------------------------------------------------------------------------------------------------------------------------------------------------------------------------------------------------------------------------------GGGTATGGTATTATTCGCCTATCCCAAACCCTCCCCACCCTAAAAACAGATATTTTTCTCCCCTTTATTGTCCTATCTCTATGAGGGGCTGTACTTGCAAGCCTAACTTGCCTCCAACAAACAGATCTAAAATCCCTAATCGCTTACTCCTCAATCAGCCACATGGGTTTAGTAATCGCCGCAATATCCATCCAAACACAGTGGGGGCTGGCCGGAGCCATAGCCATAATAATCGCTCACGGATTCACCTCATCAGCACTTTTTTGTTTGGCAAATATCACCTACGAACGCACCCAAACCCGCATTATAATCCTCACCCGAGGACTCCACAACATCCTACCAATAGCCACAACCTGATGATTACTAGCCTGCCTCATAAACATTGCAACCCCACCAAGCATAAACTTTACAAGCGAACTTCTAATTGCATCCTCCATATTCAACTGATGCCCAATAACAATCATCCTATTCGGATCACTAATACTTATTACAGCATCATACACACTCCACATGCTCCTATCAACACAATCGGGCACCCACACACTCAACACCCACACCCAA---CCCATACACTCACGAGAACATCTCCTTATATCACTCCACATCATCCCCTTAATTCTAATCTCCCTAAAACCAGAGCTGGTAATA---------------------------------------------------------------------------------------------------------------------GGGTTCTTCCTGGCAATCCACTACACCGCCAATATCAACTTAGCCTTTTCATCAGTAACCCACATCATACGAGATGT---GCCATATGGATGAATAATACAAAACCTCCACGCAATCGGCGCATCTATATTCTTTATCTGCATCTACGCCCATATCGCACGAGGCCTTTACTACGGCTTATACTTAAACAAAGAAGTGTGACTCTCAGGAACCTTACTCCTGATCACCATTATAGCAACAGCCTTCTTTGGTTATGTCCTACCATGAGGACAAATATCATTCTGAGCAGCAACAGTAATCACTAACCTCCTTACCGCAATCCCATACCTGGGGACAACACTAACAACCTGATTGTGGGGAGGCTTCTCCATTAACGACCCCACCCTTACCCGATTTTTCGCCTTACACTTTATTCTCCCATTCTTAATTATTTCTCTGTCTTCAATTCACATCATTCTATTACACAGTGAAGGGTCAAACAACCCTCTTGGCACTAACCCAGACATCGATAAAATCCCATTTCACCCCTACCACTCATACAAAGATATTCTAATAATTACAATAATAGTCACCGCCTTATTTTCCATTATAGCCTTCACACCCAACCTTTTCAATGACCCAGAAAATTTCTCCAAAGCTAATCCCTTAGTCACACCACAGCACATCAAACCAGAA------------------------------------------------------------------------------------------------------------------------------------------------------------------------------------------------------------------------------------------------------------------------------------------------------------------------------------------------------------------------------------------------------------------------------------------------------------------------------------------------------------------------------------------------------------------------------------------------------------------------------------------------------------------------------------------------------------------------------------------------------------------------------------------------------------------------------------------------------------------------------------------------------------------------------------------------------------------------------------------------------------------------------------------------------------------------------------------------------------------------------------------------------------------------------------------------------------------------------------------------------------------------------------------------------------------------------------------------------------------------------------------------------------------------------------------------------------------------------------------------------------------------------------------------------------------------------------------------------------------------------------------------------------------------------------------------------------------------------------------------------------------------------------------------------------------------------------------------------------------------------------------------------------------------------------------------------------------------------------------------------------------------------------------------------------------------------------------------------------------------------------------------------------------------------------------------------------------------------------------------------------------------------------------------------------------------------------------------------------------------------------------------------------------------------------------------------------------------------------------------------------------------------------------------------------------------------------------------------------------------------------------------------------------------------------------------------------------------------------------------------------------------------------------------------------------------------------------------------------------------------------------------------------------------------------------------------------------------------------------------------------------------------------------------------------------------------------------------------------------------------------------------------------------------------------------------------------------------------------------------------------------------------------------------------------------------------------------------------------------------------------------------------------------------------------------------------------------------------------------------------------------------------------------------------------------------------------------------------------------------------------------------------------------------------------------------------------------------------------------------------------------------------------------------------------------------------------------------------------------------------------------------------------------------------------------------------------------------------------------------------------------------------------------------------------------------------------------------------------------------------------------------------------------------------------------------------------------------------------------------------------------------------------------------------------------------------------------------------------------------------------------------------------------------------------------------------------------------------------------------------------------------------------------------------------------------------------------------------------------------------------------------------------------------------------------------------------------------------------------------------------------------------------------------------------------------------------------------------------------------------------------------------------------------------------------------------------------------------------------------------------------------------------------------------------------------------------------------------------------------------------------------------------------------------------------------------------------------------------------------------------------------------------------------------------------------------------------------------------------------------------------------------------------------------------------------------------------------------------------------------------------------------------------------------------------------------------------------------------------------------------------------------------------------------
Acanthophis_praelongus CCACACCCCCACGGGTCC-ACAGCAGTAGTTAACATTAGGCAATAAGCG-------------CAAGCTTGACCCAGTAACAGAACC-------TCAGGGCCGGTTAA-TCTCGTGCCAGCGACCGCGGTTACACGACAGACCCAAGACAAT--ACTACCGGCGTAAAGCACGACTAAAACC-TAAGTTTTTCCCA---TTAGGACTAAAAACAAACTAGGCTGTAAAAAGCCATAAGTGGCACTAAAAACATAGCCC--TAATGCCCAAACA-ACTTCGACTC-GTGAAAGC--CAGGATACAAACT-AAGATTAGATACCTTACTA---TGCCTGACCCTAACTAAACAATCAAATAA-----CCAA-TTGTTCGCCAAATAACTACGAGT-AAAAACTTAAAATTTAAAAGACTTGACGGTACTTCACAC-CGACCTAGAGGAGCCTGTCCAAT-AACCGATGATCCACGATT-AACCCAACCCACCC------TAGCCCAA--------CAGTCTATATACCGCCGTCGCCAGCTTACCTTGTGAAAGAAACAAA-GTAAGCCCAACAATATCACAT-----------CAATACGACAGGTCGAGGTGTAACTAATGGGTGGGACCGAGATGGGCTACATTTT-CTCCCC-----AGAAAAAA-------CGAACAGA--CTATGAAACTAGAAA---CTGAAGGCGGATTTAGCAGTAAGCTGAGAATAGATAT-GCCCAGCTGAAGTCAACGTAATGGAGTGCGCACACACCGCCCGTC--------------------------------------------------------------------------------------TATTAAAGGCAACGCCTGCCCAGTGAATA----------ATTTAACGGCCGCGGTACCCTAACC-GTGCAAAGGTAGCGTAATAACTTGTCTATTAATTGTAGACCCGTATGAAAGGCATAATGAGGGCTTATCTGTCTCTTTTAGTAAATCAATTAAACTGATCTCCTAGTCCAAAAGCTAGGATACAACCATAAGACCAGAAGACCCTGTGAAGCTTT-------AACTAACCTA---TCAAACCCAATGA----TAGCTC-----CTTTAGGTTGGGGCGACCTTGGAAAAAAAAAGAACTTCCAAAC----ACATAATCT-AAAATTACCCACTCA-------GGCCGACAAGCCTACAAC--------------GACCCAG---------CATAGCTGACAATTGAACCAAGTTACTCCAGGGATAACAGCGCTATCTTCTTCAAGAGCCCATATCAAAAAGAAGGTTTACGACCTCGATGTTGGATCAGGACATCCTAATGGTGCAGCCGCTATTAAGGGTTCGTTTGTTCA-CGATTA-C------------------------------------------------------------------------------------------------------------------------------------------------------------------------------------------------------------------------------------------------------------------------------------------------------------------------------------------------------------------------------------------------------------------------------------------------------------------------------------------------------------------------------------------------------------------------------------------------------------------------------------------------------------------------------------------------------------------------------------------------------------------------------------------------------------------------------------------------------------------------------------------------------------------------------------------------------------------------------------------------------------------------------------------------------------------------------------------------------------------------------------------------------------------------------------------------------------------------------------------------------------------------ATTCGCCTATCCCAAACTCTCCCCACCC--AAAACAGATATTTTCCTCCCCTTTATTGTCCTATCCTTATGAGGGGCCGTACTCGCAAGCCTAACTTGCCTCCAACAAACAGACCTAAAATCCCTAATCGCCTACTCCTCAGTAAGCCACATAGGTCTAGTAATCGCAGCAATATCCATCCAAACACAATGGGGGTTAACCGGAGCCATAACCATAATAATTGCTCACGGATTCACCTCATCAGCACTCTTTTGTCTAGCAAATATCACCTACGAACGCACCCAAACCCGCATTATAATTCTCACCCGAGGACTTCACAGCATCCTGCCAATAACCACAACCTGATGACTACTGACCTGCCTCATAAACATTGCAACCCCACCAAGCATAAACTTTACAAGTGAACTTCTAATTGCATCCTCCATATTCAACTGATGCCCAATAACAATCATCCTATTCGGGTCACTAATACTCATCACAGCATCATACACACTCCATATACTCCTATCAACACAATCAGGCACCCGCACACTCAACACCCATATCCAA---CCCATACACTCACGAGAACACCTTCTTATATCACTCCACATCATCCCACTAATCCTAGTCTCCTTAAAACCAGAACTAGTAGCA-TGTCCAACCAACACACCCTACTATCCTCCAACCTCCTGCCAGTCGGATCCAACATCTCCACATGATGAAACTTTGGCTCAATGCTGTTAACCTGCCTAGCCCTACAAATCTCAACCGGGTTCTTCCTGGCAATCCACTACACCGCCAACATCAACTTAGCCTTCTCATCAGTGACTCACATCATACGAGACGT---ACCATATGGATGAACAATACAAAACCTCCACGCAATTGGCGCATCTATATTCTTTATCTGCATCTATATCCACATCGCACGGGGCCTTTATTACGGCTTATACCTAAACAAAGAAGTATGACTATCAGGAACTGTACTTCTGATTACCCTAATAGCAACAGCTTTCTTCGGTTATGTCTTACCATGAGGACAAATATCATTCTGAGCAGCAACAGTAACACCCAACCTCCTTACCGCAATCCCATATCTAGGGACAACACTAACAACCTGACTGTGGGGGGGGTTCTCCATTAACGATCCAACCCTCACCCGATTTTTCGCCTTACACTTCATTCTCCCATTCTTGATTGTTTCTCTATCTTCAATTCACATTATCCTGTTACACAATGAAGGGTCAAACAACCCCCTCGGCACCAACCCAGACATCGATAAAATCCCATTTCACCCCTACCACTCATACAAAGACATTCTAATAATCACAGTAATAATCACCACCTTATTCTCCATTATAGCCTTCGCACCCAACCTATTCAACGACCCAGAAAACTTCTCCAAAGCTAACCCCCTAGTCACACCACAACACATCAAACCAGAGTGATACTTCCTATTTGCCTACGGTATCCTCCGATCAATCCCAAACAAACTGGGAGGAACACTCGCTCTCCTAATATCAGTCATTATCCTAACCACAGCACCATTCACACACACCTCTCACATCCGATCTATAGCATTTCGCCCACTAGCGCAAATATTATTCTGAACATTAATCGCAACCTTCATTACTATCACATGAACAGCCACTAAACCGGTAGAACCACCATTCATTCTTATTAGCCAAATAGCCTCAATCATCTACTTCTCATTCTTTATTATC---AACCCGATTCTCGGATGAGTAGAGAACAAA--------------------------------------------------------------------------------------------------------------------------------------------------------------------------------------------------------------------------------------------------------------------------------------------------------------------------------------------------------------------------------------------------------------------------------------------------------------------------------------------------------------------------------------------------------------------------------------------------------------------------------------------------------------------------------------------------------CTGGAATTCTCTCCATCTGTGAATGCACGTCCCTGCAG-AGCCCTTTGGTCTGTCCTGC-AAAGAGAAAAGTTCTTTGGGGTGGGAAGCACATCAAGGATTCGTCGGTTACCCCCCCACTTAGCTTGGTGTTCAATYGACTGGGATCAGTTATGTCTCCTGAATCTCTTGGGCTCTGGTGGGTTTGGTTCTGTCTACAAGGCAACTTACCATGGAGCTACAGTGGCTGTAAAACAAGTGAATA-ATGCAGTAAGAACCATTTGGCATCAAGGCAAAGCTTCTGGGCAGAACTAAATGTAGCACGTCTTGACCATAACAATGTGGTACACATAGTAGCTGCTAGCACATGTACCCCTGCTAGTCAGGATAGTTTGGGTACCATAATTATGGAATATGCAGGTAATTGCACTCTACATCATGTTATATATGGAACTGGTTATTTAA---CAGGAAAT---AGCAATGATGGCCTTAAATGTGACCATGGGTTTTTGAGTACAGCTCAGGCTATCATTTACTCCTGTGATATTGTGGCAGGATTAATGTTTCTTCATTCTCAGTTAATTGTGCATCTGGATTTAAAACCTGCTAACATATTCATCACAGAACATAATG---------------------------------------------------------------------------------------------------------------------------------------------------------------------------------------------------------------------------------------------------------------------------------------------------------------------------------------------------------------------------------------------------------------------------------------------------------------------------------------------------------------------------------------------------------------------------------------------------------------------------------------------------------------------------------------------------------------------------------------------------------------------------------------------------------------------------------------AATAAAAATAGCTT---GGTAAAAGAGAAAGTTATCTTTCACATGAGCCAAAGTGAGATGGAAGTTCACCAAGCCAACCTGCAGCACCTCTGTCGCATCTGTGGAGGCTCACTGAAAACTGA---CCCTTACAAAAAGTGTCATCCAGTTCATGGGCCAGTGGATGAGGAGACCCAGGCTCTTTTGAGAAAGAAAGAGAAAAGAGCCACTTCCTGGCCAGATCTTTTTGTCAAAGTTTTTAAGATCGATGTAAGGGGAGATATTGACACAATCCACCCTACTCATTTTTGTCACAATTGTTGGAAAGCCATGCAAAGAAAAGTCAGCAATGCCCCCCATGAAGCACATCTTCTAGAGAGAGACCCAGTGGAATGGCATCCCCATTCAACAAGCTGTGACGTTTGCGTCACTTCCTTTCGTGGCATCAAGAGGAAAAAAACAATGCTGAATTCACAGCTGAGCAAAAAACTCAGGATTATTGCTGGACATACGAGAAAAATAAGATGC-TAAGAAAGGTAAAGCAACTGAATAACAAAAGTTTGATG---AAAAAGATTTCAAACTGTAAGCAAATCCATCTCAGCACAAAAATTCTTGCAATAGACTACCCTGTGGACTTTGTAAAGTCAATATCTTGCCAGGTCTGCGAACACATCCTGGCTGATCCAGTAGAAACAACATGTAAACACTTATTCTGTAGAGTCTGCATTCTTAAATGTCTTAAAATAATGGGAAGCTATTGCCCATCCTGCCGATATCCTTGTTTTCCTACTGATCTAGTGAGCCCTGTAAAATCCTTCCTAAGCATCCTCAACAATTTGGTTTTGAGATGCCCAATAAAAGGCTGTCATGAGGAGGTCTTTTTAGAAAAATACTGCCAACATCGTTCTAATCATAAAGGGGCAGAAAGTACAGACAACTATGT--------------------------------------------------------------------------------------------------------------------------------------------------------------------------------------------------------------------------------------------------------------------------------------------------------------------------------------------------------------------------------------------------------------------------------------------------------------------------------------------------------------------------------------------------------------------------------------------------------------------------------------------------------------------------------------------------------------------------------------------------------------------------------------------------------------------------------------------------------------------------------------------------------------------------------------------------------------------------------------------------------------------------------------------------------------------------------------------------------------------------------------------------------------------------------------------------------------------------------------------------------------------------------------------------------------------------------------------------------------------------------------------------------------------------------------------------------------------------------------------------------------------------------------------------------------------------------------------------------------------------------------------------------------------------------------------------------------------------------------------------------------------------------------------------------------------------------------------------------------------------------------------------------------------------------------------------------------------------------------------------------------------------------------------------------------------------------------------------------------------------------------------------------------------------------------------------
Acanthophis_pyrrhus -------------------------------------------------------------------------------------------------------------------------------------------------------------------------------------------------------------------------------------------------------------------------------------------------------------------------------------------------------------------------------------------------------------------------------------------------------------------------------------------------------------------------------------------------------------------------------------------------------------------------------------------------------------------------------------------------------------------------------------------------------------------------------------------------------------------------------------------------------------------------------------------------------------------------------------------------------------------------------------------------------------------------------------------------------------------------------------------------------------------------------------------------------------------------------------------------------------------------------------------------------------------------------------------------------------------------------------------------------------------------------------------------------------------------------------------------------------------------------------------------------------------------------------------------------------------------------------------------------------------------------------------------------------------------------------------------------------------------------------------------------------------------------------------------------------------------------------------------------------------------------------------------------------------------------------------------------------------------------------------------------------------------------------------------------------------------------------------------------------------------------------------------------------------------------------------------------------------------------------------------------------------------------------------------------------------------------------------------------------------------------------------------------------------------------------------------------------------------------------------------------------------------------------------------------------------------------------------------------------------------------------------------------------------------------------------------------------------------------------GGGTACGGCATCATTCGCCTATCCCAAACCCTCCCCACCCCCAAAACAGATATTTTCCTCCCCTTCATTGTCCTATCTTTATGGGGAGCCGTACTCGCAAGCCTGACCTGCCTCCAACAAACAGACCTAAAATCCCTAATCGCTTACTCATCAGTCAGCCACATGGGCCTAGTAATCGCCGCAATATCCATCCAAACACAATGGGGGTTAACCGGGGCCATAGCCATAATAATCGCTCACGGGTTCACCTCATCAGCACTTTTTTGTCTAGCAAATATCACCTACGAGCGCACCCAAACCCGCATTATGATACTTACCCGAGGGCTCCATAGCACTCTACCAATAACCACAGCTTGATGACTACTAGCCTGCCTCATAAACATTGCAACCCCACCAAGCATAAACTTTACAAGTGAACTTCTAATTGCATCCTCCATATACAACTGATGTCCAATAACAATTATTCTATTTGGGTCACTAATACTTATCACGGCATCATATACACTTCATATATTCCTATCAACACAATCAAGTACCAACACACTCAACACTCACATTCAA---CCCATACACTCACGAGAACACCTTCTCATATCGCTCCACATCATCCCATTAATCCTAATCTCCCTAAAACCAGAACTGGTGATA---------------------------------------------------------------------------------------------------------------------GGATTCTTTCTAGCAATTCACTACACCGCTAACATTAACCTAGCCTTCTCATCAGTAACTCACATCACACGAGATGT---ACCCTATGGGTGAATAATACAAAACCTCCACGCAATCGGCGCATCCTTATTCTTTATCTGCATCTACACCCACATCGCACGAGGCCTTTACTACGGCTTATATTTAAACAAAGAAGTCTGACTATCAGGAACTATACTCTTGATTACCCTTATAGCAACAGCTTTCTTTGGTTATGTTCTACCATGAGGACAAATATCATTCTGAGCAGCAACAGTAATCACCAACCTCCTTACCGCAATTCCTTACCTAGGAACAACATTAACAACCTGACTGTGAGGCGGATTCTCCATTAACGATCCAACCCTTACTCGATTTTTCGCCTTACACTTCATTCTCCCATTCTTTATTATTTCACTATCTTCAATCCACATCATCCTATTACACAATGAAGGATCAAACAACCCTCTTGGCACCAACCCAGATATTGATAAAATTCCATTTCACCCCTACCACTCATACAAAGACATTCTAATAATTACAGTAATAATCACCGCCCTATTCTCCATTATAGCCTTCGCACCCAACCTGTTTAATGATCCAGAAAACTTCTCCAAAGCCAACCCCCTAGTCACACCACAACACATCAAACCAGAG------------------------------------------------------------------------------------------------------------------------------------------------------------------------------------------------------------------------------------------------------------------------------------------------------------------------------------------------------------------------------------------------------------------------------------------------------------------------------------------------------------------------------------------------------------------------------------------------------------------------------------------------------------------------------------------------------------------------------------------------------------------------------------------------------------------------------------------------------------------------------------------------------------------------------------------------------------------------------------------------------------------------------------------------------------------------------------------------------------------------------------------------------------------------------------------------------------------------------------------------------------------------------------------------------------------------------------------------------------------------------------------------------------------------------------------------------------------------------------------------------------------------------------------------------------------------------------------------------------------------------------------------------------------------------------------------------------------------------------------------------------------------------------------------------------------------------------------------------------------------------------------------------------------------------------------------------------------------------------------------------------------------------------------------------------------------------------------------------------------------------------------------------------------------------------------------------------------------------------------------------------------------------------------------------------------------------------------------------------------------------------------------------------------------------------------------------------------------------------------------------------------------------------------------------------------------------------------------------------------------------------------------------------------------------------------------------------------------------------------------------------------------------------------------------------------------------------------------------------------------------------------------------------------------------------------------------------------------------------------------------------------------------------------------------------------------------------------------------------------------------------------------------------------------------------------------------------------------------------------------------------------------------------------------------------------------------------------------------------------------------------------------------------------------------------------------------------------------------------------------------------------------------------------------------------------------------------------------------------------------------------------------------------------------------------------------------------------------------------------------------------------------------------------------------------------------------------------------------------------------------------------------------------------------------------------------------------------------------------------------------------------------------------------------------------------------------------------------------------------------------------------------------------------------------------------------------------------------------------------------------------------------------------------------------------------------------------------------------------------------------------------------------------------------------------------------------------------------------------------------------------------------------------------------------------------------------------------------------------------------------------------------------------------------------------------------------------------------------------------------------------------------------------------------------------------------------------------------------------------------------------------------------------------------------------------------------------------------------------------------------------------------------------------------------------------------------------------------------------------------------------------------------------------------------------------------------------------------------------------------------------------------------------------------------------------------------------------------------------------------------------------------------------------------------------------------------------------------------------------------------------------------------------------------------------------------------------------------------------------------------------------------------------------------------
Acanthophis_rugosus -------------------------------------------------------------------------------------------------------------------------------------------------------------------------------------------------------------------------------------------------------------------------------------------------------------------------------------------------------------------------------------------------------------------------------------------------------------------------------------------------------------------------------------------------------------------------------------------------------------------------------------------------------------------------------------------------------------------------------------------------------------------------------------------------------------------------------------------------------------------------------------------------------------------------------------------------------------------------------------------------------------------------------------------------------------------------------------------------------------------------------------------------------------------------------------------------------------------------------------------------------------------------------------------------------------------------------------------------------------------------------------------------------------------------------------------------------------------------------------------------------------------------------------------------------------------------------------------------------------------------------------------------------------------------------------------------------------------------------------------------------------------------------------------------------------------------------------------------------------------------------------------------------------------------------------------------------------------------------------------------------------------------------------------------------------------------------------------------------------------------------------------------------------------------------------------------------------------------------------------------------------------------------------------------------------------------------------------------------------------------------------------------------------------------------------------------------------------------------------------------------------------------------------------------------------------------------------------------------------------------------------------------------------------------------------------------------------------------------------GGCTATGGTATTATTCGCCTATCCCAAACCCTCCCCACCCTAAAAACAGACATCTTCCTCCCCTTCATTGTCCTATCCTTATGGGGGGCAGTACTCGCAAGCCTAACCTGCCTCCAACAAACAGACCTAAAATCCCTAATCGCTTACTCCTCAGTAAGCCACATAGGTCTAGTAATTGCTGCAATATCCATTCAGACACAATGAGGGCTAGCCGGAGCCATAACCATAATAATCGCTCACGGATTCACCTCATCAGCACTCTTTTGTCTAGCAAATATCACCTATGAGCGCACTCAAACCCGCATTATAATCCTCACCCGAGGACTTCACAGCGTCCTACCAATAACCACAACCTGGTGATTACTAGCCTGCCTTATAAACATTGCAACCCCACCAAGCATGAACTTTACAAGTGAACTTTTAATTGCATCCTCCATATTTAACTGATGCCCAATAACAATCATCCTGTTTGGATCACTAATACTTATCACAGCATCATACACACTCCACATACTCCTATCAACACAATCAGGCACTCACACACTTAACACCTATATTCAA---CCTATACACTCACGAGAACACCTTCTTATATCACTCCACATCATCCCACTAATCCTAATTTCCCTAAAACCAGAACTGGTAATA---------------------------------------------------------------------------------------------------------------------GGGTTCTTCCTGGCAATCCACTACACCGCCAACATCAACTTAGCCTTCTCATCAGTGACTCACATCATACGAGACGT---ACCATATGGGTGAACAATACAAAACCTCCACGCAATTGGCGCATCTATATTCTTTATCTGCATCTATATCCACATCGCACGGGGCCTTTACTACGGCTTATACCTAAACAAAGAAGTATGACTATCAGGAACTGTACTTCTAATTACCCTAATAGCAACAGCCTTCTTCGGTTATGTCTTACCATGAGGACAAATATCATTCTGAGCAGCAACAGTAATCACCAACCTCCTTACCGCAATCCCTTATCTAGGGACAACACTAACAACCTGACTGTGGGGGGGGTTCTCCATTAACGATCCAACCCTCACCCGATTTTTCGCCTTACACTTCATTCTCCCATTCTTGATTGTTTCTCTATCTTCAATTCACATTATCCTGTTACACAATGAAGGGTCAAACAACCCCCTCGGCACCAACCCAGACATCGATAAAATCCCATTTCACCCCTACCACTCATACAAAGACATTCTAATAATCACAGTAATAATCACCACCTTATTCTCCATTATAGCCTTCGCACCCAACCTATTCAACGACCCAGAAAACTTCTCCAAAGCTAACCCCTTAGTTACACCACAACACATCAAACCAGAG------------------------------------------------------------------------------------------------------------------------------------------------------------------------------------------------------------------------------------------------------------------------------------------------------------------------------------------------------------------------------------------------------------------------------------------------------------------------------------------------------------------------------------------------------------------------------------------------------------------------------------------------------------------------------------------------------------------------------------------------------------------------------------------------------------------------------------------------------------------------------------------------------------------------------------------------------------------------------------------------------------------------------------------------------------------------------------------------------------------------------------------------------------------------------------------------------------------------------------------------------------------------------------------------------------------------------------------------------------------------------------------------------------------------------------------------------------------------------------------------------------------------------------------------------------------------------------------------------------------------------------------------------------------------------------------------------------------------------------------------------------------------------------------------------------------------------------------------------------------------------------------------------------------------------------------------------------------------------------------------------------------------------------------------------------------------------------------------------------------------------------------------------------------------------------------------------------------------------------------------------------------------------------------------------------------------------------------------------------------------------------------------------------------------------------------------------------------------------------------------------------------------------------------------------------------------------------------------------------------------------------------------------------------------------------------------------------------------------------------------------------------------------------------------------------------------------------------------------------------------------------------------------------------------------------------------------------------------------------------------------------------------------------------------------------------------------------------------------------------------------------------------------------------------------------------------------------------------------------------------------------------------------------------------------------------------------------------------------------------------------------------------------------------------------------------------------------------------------------------------------------------------------------------------------------------------------------------------------------------------------------------------------------------------------------------------------------------------------------------------------------------------------------------------------------------------------------------------------------------------------------------------------------------------------------------------------------------------------------------------------------------------------------------------------------------------------------------------------------------------------------------------------------------------------------------------------------------------------------------------------------------------------------------------------------------------------------------------------------------------------------------------------------------------------------------------------------------------------------------------------------------------------------------------------------------------------------------------------------------------------------------------------------------------------------------------------------------------------------------------------------------------------------------------------------------------------------------------------------------------------------------------------------------------------------------------------------------------------------------------------------------------------------------------------------------------------------------------------------------------------------------------------------------------------------------------------------------------------------------------------------------------------------------------------------------------------------------------------------------------------------------------------------------------------------------------------------------------------------------------------------------------------------------------------------------------------------------------------------------------------------------------------------------------------
Acanthophis_wellsi -------------------------------------------------------------------------------------------------------------------------------------------------------------------------------------------------------------------------------------------------------------------------------------------------------------------------------------------------------------------------------------------------------------------------------------------------------------------------------------------------------------------------------------------------------------------------------------------------------------------------------------------------------------------------------------------------------------------------------------------------------------------------------------------------------------------------------------------------------------------------------------------------------------------------------------------------------------------------------------------------------------------------------------------------------------------------------------------------------------------------------------------------------------------------------------------------------------------------------------------------------------------------------------------------------------------------------------------------------------------------------------------------------------------------------------------------------------------------------------------------------------------------------------------------------------------------------------------------------------------------------------------------------------------------------------------------------------------------------------------------------------------------------------------------------------------------------------------------------------------------------------------------------------------------------------------------------------------------------------------------------------------------------------------------------------------------------------------------------------------------------------------------------------------------------------------------------------------------------------------------------------------------------------------------------------------------------------------------------------------------------------------------------------------------------------------------------------------------------------------------------------------------------------------------------------------------------------------------------------------------------------------------------------------------------------------------------------------------------------GGATACGGCATCATTCGCCTATCCCAAACCCTCCCCACCCTAAAAACAGATATTTTCCTCCCCTTTATTGTCCTATCCTTGTGAGGAGCTGTACTCGCAAGCCTAACCTGCCTCCAACAAACAGACCTAAAATCCCTAATCGCCTACTCATCAGTCAGCCACATAGGTTTAGTAATCGCCGCAACATCTATCCAAACACAATGAGCACTGACCGGGGCCATAGCCATAATAATCGCTCACGGATTCACCTCATCAGCACTTTTTTGTCTAGCAAACATTACCTACGAGCGCACCCAAACCCGCATTATAATCCTCACCCGAGGGTTCCACAGCATCCTACCAATAACCACAACCTGATGACTACTGGCCTGTCTCATAAACATTGCAACCCCACCAAGCATAAACTTTACAAGCGAACTTCTAATTGCATCCTCTATATACAACTGATGTCCAATAACAATTGTCCTATTCGGATCGCTAATACTTATCACAGCATCATACACACTTCACATACTCCTATCAACACAATCAGGCACCCACATACTCAACACCCCTATCCAA---CCCATACACTCACGAGAACACCTTCTCATGTCACTCCACATTATCCCACTAATCCTAATCTCTTTAAAACCAGAACTGGTAATA---------------------------------------------------------------------------------------------------------------------GGATTCTTTCTAGCAATTCACTACACCGCCAACATCAACTTAGCCTTCTCATCAGTAACCCACATCGTACGAGATGT---ACCATACGGATGAATAATACAAAACCTCCACGCAATCGGCGCATCCATATTCTTTATCTGTATCTACACCCATATCGCACGGGGCCTTTACTACGGCTCATACTTAAATAAAGAAGTATGACTATCAGGAACCGTACTTCTGATCACCCTTATAGCAACAGCCTTTTTCGGTTATGTTCTACCATGAGGGCAAATATCATTCTGAGCAGCAACAGTAATCACCAACCTCCTTACCGCAATCCCCTACCTAGGGACAACACTAACAACCTGGTTATGAGGGGGATTCTCAATCAACGACCCAACCCTCACTCGATTTTTCGCCTTGCACTTCATTCTTCCATTCTTAATTATTTCACTATCTTCAATTCACATTATCTTGTTACACAACGAAGGATCAAACAACCCTCTTGGCACCAACCCAGACATCGATAAAATCCCATTTCATCCCTACCACTCATACAAAGATATTCTAATAGTTACAATAATAATCACCGCCTTGTTCTCCATTATAACCTTCGCACCCAACCTGTTCAATGACCCAGAAAACTTCTCCAAAGCCAACCCCTTAGTCACACCACAACACATCAAACCAGAA------------------------------------------------------------------------------------------------------------------------------------------------------------------------------------------------------------------------------------------------------------------------------------------------------------------------------------------------------------------------------------------------------------------------------------------------------------------------------------------------------------------------------------------------------------------------------------------------------------------------------------------------------------------------------------------------------------------------------------------------------------------------------------------------------------------------------------------------------------------------------------------------------------------------------------------------------------------------------------------------------------------------------------------------------------------------------------------------------------------------------------------------------------------------------------------------------------------------------------------------------------------------------------------------------------------------------------------------------------------------------------------------------------------------------------------------------------------------------------------------------------------------------------------------------------------------------------------------------------------------------------------------------------------------------------------------------------------------------------------------------------------------------------------------------------------------------------------------------------------------------------------------------------------------------------------------------------------------------------------------------------------------------------------------------------------------------------------------------------------------------------------------------------------------------------------------------------------------------------------------------------------------------------------------------------------------------------------------------------------------------------------------------------------------------------------------------------------------------------------------------------------------------------------------------------------------------------------------------------------------------------------------------------------------------------------------------------------------------------------------------------------------------------------------------------------------------------------------------------------------------------------------------------------------------------------------------------------------------------------------------------------------------------------------------------------------------------------------------------------------------------------------------------------------------------------------------------------------------------------------------------------------------------------------------------------------------------------------------------------------------------------------------------------------------------------------------------------------------------------------------------------------------------------------------------------------------------------------------------------------------------------------------------------------------------------------------------------------------------------------------------------------------------------------------------------------------------------------------------------------------------------------------------------------------------------------------------------------------------------------------------------------------------------------------------------------------------------------------------------------------------------------------------------------------------------------------------------------------------------------------------------------------------------------------------------------------------------------------------------------------------------------------------------------------------------------------------------------------------------------------------------------------------------------------------------------------------------------------------------------------------------------------------------------------------------------------------------------------------------------------------------------------------------------------------------------------------------------------------------------------------------------------------------------------------------------------------------------------------------------------------------------------------------------------------------------------------------------------------------------------------------------------------------------------------------------------------------------------------------------------------------------------------------------------------------------------------------------------------------------------------------------------------------------------------------------------------------------------------------------------------------------------------------------------------------------------------------------------------------------------------------------------------------------------
Achalinus_meiguensis CCACACCCCCACGGGCCT-GCAGCAGTAAACAACATTGGGCCATAAGTG-------------AAAGCTCGACCCAGCAAGAGTGCA-------TCAGGGCTGGTTAA-TCTCGTGCCAGCGACCGCGGTTACACGACAAGCTCAAGGTAAT--ACCCCCGGCGTAAAGCACGACCAGGCAA-ACGTAGTAAGAC----TTGAGGTAGAACAAAGGCCGGGTCGTAAAAAACCATAAGCCAAACTAATCACACCGCCCC--AACACACTACT--ACCCCAACTC-GTGAAAAT--TAGGGCCCAAACT-AGGATTAGATACCCTACTA---TGCCTAATAGTAACGCAGTAATAAAACA------CTAA-TTACTCGCCAAACCACTACGAGT-GAAAACTTAAAACTTAAAAGACTTGACGGTACTTCAAACCCAACCTAGAGGAGCCTGTCTAGT-AACCGATAACCCGCGTTT-AACCCAACCCGCCC------TAGCCTAAA-------CAGTCTATATACCGCCGTCGCCAGCCCACCCTGTGAAAGAAGCAAA-GTGCGCCCAATAGTTCAACAC-----------TAACACGACAGGTCGAGGTGTAACTCATGGACGGGG-TCAGATGGGCTACATTTTCTTTAAT-----AGAACAAA-------CGAACAAGG-ACGTGAAATCAGCCT---TCAAAGGCGGATTTAGCAGTAAGCATACGGCGCATATTACCCAGCTGAAACTAATGCAATGAAGTGCGTACACACCGCCCGTCGAAAGATAAAACATTACAAAAGGAACTCGGCAAACACGAA-CTCCAACTGTTTAACAAAAACATAACCTTTAGCC----AAACAAATATTAAAGGCAACGCCTGCCCAGTGAAC-----------ATTAAACGGCCGCGGTACCCTAACC-GTGCAAAGGTAGCATAATCATTTGTCTACTAATTATAGACCTGTATGAAAGGCAAAATGAGAGTTCCACTGTCTCCTGTAATCAATCAATAAAACTGATCTCCCAGTCCAAAAGCTAGGATACGACCATAAGACCAGAAGACCCTGTGAAGCTTA-------AAATAACCTA---TTAACCACACTAA----TAGCTA-----CTTTAGGTTGGGGCGACCTTGGAAAAAAAAGAAACTTCCAAAA-----ATATGACC-TTCCTCATCACTA---------GGCCCACAAGCCTCTAAC--------------GACCCAG---------AC-AACTGACTACTGAACCAAGTTACTCCAGGGATAACAGCGCCATCTTCTTCAAGAGCCCATATCAAAAAGAAGGTTTACGACCTCGATGTTGGATCAGGACACCCTAATGGTGCAGCCGCTATTGAGGGTTCGTTTGTTCAACGATTAACAGTCCCACGTGATCTG---------ATAAACCCACTATCCTGACTTATACTTTCAATCGGCATTATCTCCAGCACTATCCTTGTTACCTCCTCATCTCACTGACTAATAATCTGAGCCTGCCTAGAAATCAACACCCTGTCCATAATCCCCATGATCTCTAAGCTAAACCACCCTCGGGCAACCGAGGCGGCAACAAAGTACTTCCTCACACAGACCCTTGCCTCAATAACCATCATACTGACAGCAACAATAGCCGCACTCGATTCCTCCCAGTGAGAGAT----CTGTCAAC--CCAACAGCTTTACAACACTCACAACCCTGGCCCTAATAATAAAAATCGCAGCCGCCCCATTTCACTTCTGACTACCAGAAGTAACACAGGGCTCATCGACTATGACAGCCCTGACAATTTTAACATGACAGAAACTGGCACCCCTGGTCATCCTACTATCCATCTCCAACGACTCGAACCACCCCCTCCTTTTAGCCTCAGCAATCCTATCCATCGTCATTGGGGGGTTAGGCGGCCTCAACCAAACCCAGCTACGAAAACTGATAGCCTTTTCATCCATCGCCCACACAGGCTGAATCCTGACCACAATAACCATCGCACCAGCCATCTCCACCACAACCTTCATCGTCTACACCACCACCACCACCCCAATCTTCATCCTGCTGCACAGTACGGCCTCTACGACCATCAAAGATTTAGGGGATATGTGAACATCAACCCCCCAACTAACCACAGCCCTATCAATCACTATTCTTTCGCTCGGCGGCCTCCCCCCAC---TAACCGGGTTCATACCAAAATGACTTATCCTTAACAAAATGGTCTCCCTAAGCCTAGTAATTGAAGCAACGCTAGTAGCCATTACATCTCTGCTTAGCCTATACATCTACATACGACTAACATACATTATTACCATGACCACCACACCAAATACCACAACAGCAACAACAAAATGGCGACCTCCCAATAAGACCACCCCAATACTGGCCCCAACACTAATCGCTCTTTCCACCTTCGCACTCCCGCTATGCCCCCACATTTAAAAACCGAACTGCTCTTATGACTAGCCTGCCTAGCAGCCTTCTTGGCAAAAATACCAATCTACGGCCTCCACCTCTGACTACCAAAAGCTCACGTGGAGGCCCCCATCGCGGGTTCAATGGTCCTAGCAGCCATTTTA---CTGAAACTCGGCGGCTACGGCATCCTTCGCATAATACAAACCCTGCCAACTACAAAGACAGACATTTTTCTACCACTTCTAGTTCTATCACTCTGAGGGGCAGTCCTAGCCAACCTGACGTGCCTCCAACAAACAGACCTAAAATCCCTCATCGCATACTCCTCTATCAGCCACATGGCATTAGTAATCGCCGCAATCATGATCCAAACCCAGTGAGGACTGTCCGGCGCTATAACCCTAATGATCGCCCACGGCTTCACTTCCTCAATGCTCTTCTGCCTCGCTAACACCACCTACGAACGAACCAACACCCGCACTATGATACTTACTCGCGGGATGCACAACATCCTCCCACTAACAACCTTATGATGACTAACCGCCAACCTCACCAACATTGCTATCCCACCAAGCATAAACTTCACTGCAGAGCTTCTCATTATGACATCACTATTCAACTGATGCCCAACAGCCATCCTACTCCTGGGACTATCCATACTAATCACAGCCTCATACTCCCTACACATATTCCTTTCAACACAAATAGGCAAACCCCTCCTAAACTCTGCCACTCAC---CCCGCACACACCCGAGAACACCTCATCATACTCCTCCACATGGCCCCACTGCTCTTACTATCAATAAAAACCGAACTCATCATGATGCCCCACCAACACATTCTCTTACTATTCAATCTTCTCCCAGTAGGGACCAACATCTCAACCTGGTGGAACTTCGGATCTATACTACTGACATGCACCCTACTACAAACAATAACCGGGTTTTTCTTGGCCATTCACTACACAGCGAACATTAACCTAGCGTTTTCATCTATCATTCACATCACCCAAGATGT---GCCCGGCGGGTGAATCCTCCAAAACCTACATGCAATTGGTGCATCCATGTTTTTCATCTGCATCTACACACACATTGCACGAGGCCTATACTACGGCTCCTACCTCAATAAAAACGTCTGAGCATCCGGCACCACCCTCTTAGTCACCCTTATAGCCACAGCCTTCTTCGGGTACGTCCTCCCGTGGGGACAAATATCATTTTGGGCGGCCACTGTTATCACAAACCTTCTCACCGCCATCCCCTATGTGGGGACAGCACTCACAACCTGGCTCTGGGGCGGATTCGCCATCACCGACCCAACCCTAACACGATTTTTCGCCTTACACTTTATCCTCCCATTTGGGATTATCTCTTTATCCTCCCTTCATATCCTCCTGCTCCACGAACACGGGTCCAACAATCCACTCGGCACCAACTCAGACATTGACAAAATCCCATTTCACCCATACCACTCCAACAAGGACCTATTCATGCTAACAATTTTAATCACGGTCTTACTCGGCATCTTATTCTTTTCCCCAGGCACCCTGAACGACCCAGAAAACTTTTGCAAAGCTAACCCACTTGTTACACCACAACACATTAAGCCAGAATGATACTTCTTATTCGCCTACAACATCCTACGCTCTATCCCTAATAAGCTCGGAGGGACCATTGCCTTAGTCCTGTCCATCCTGACGCTCCTAACTCTCCCATTCACACACACCACCCACTCACGCTCAATAACCTTTCGCCCACTGGCACAATTTCTGTTTTGAGCCCTCATCACCACATTTATCCTTATAACCTGAACAGCCACAAAACCAGTAGAACCCCCATTCACTATTATTGGACAAATAACCTCCTGCCTTTATTTTTCATT-TTTCATCTT---AACCCCCATCCTCGGAGTCATGAAAACCACAT----------------------------------------------------------------------------------------------------------------------------------------------------------------------------------------------------------------------------------------------------------------------------------------------------------------------------------------------------------------------------------------------------------------------------------------------------------------------------------------------------------------------------------------------------------------------------------------------------------------------------------------------------------------------------------------------------------------------------------------------------------------------------------------------------------------------------------------------------------------------------------------------------------------------------------------------------------------------------------------------------------------------------------------------------------------------------------------------------------------------------------------------------------------------------------------------------------------------------------------------------------------------------------------------------------------------------------------------------------------------------------------------------------------------------------------------------------------------------------------------------------------------------------------------------------------------------------------------------------------------------------------------------------------------------------------------------------------------------------------------------------------------------------------------------------------------------------------------------------------------------------------------------------------------------------------------------------------------------------------------------------------------------------------------------------------------------------------------------------------------------------------------------------------------------------------------------------------------------------------------------------------------------------------------------------------------------------------------------------------------------------------------------------------------------------------------------------------------------------------------------------------------------------------------------------------------------------------------------------------------------------------------------------------------------------------------------------------------------------------------------------------------------------------------------------------------------------------------------------------------------------------------------------------------------------------------------------------------------------------------------------------------------------------------------------------------------------------------------------------------------------------------------------------------------------------------------------------------------------------------------------------------------------------------------------------------------------------------------------------------------------------------------------------------------------------------------------------------------------------------------------------------------------------------------------------------------------------------------------------------------------------------------------------------------------------------------------------------------------------------------------------------------------------------------------------------------------------------------------------------------------------------------------------------------------------------------------------------------------------------------------------------------------------------------------------------------------------------------------------------------------------------------------------------------------------------------------------------------------------------------------------------------------------------------------------------------------------------------------------------------------------------------------------------------------------------------------------------------------------------------------------------------------------------------------------------------------------------------------------------------------------------------------------------------------------------------------------------------------------------------------------------------------------------------------------------------------------------------------------------------------------------------------------------------------------------------------------------------------------------------------------------------------------------------------------------------------------------------------------------------------------------------------------------------------------------------------------------------------------------------------------------------------------------------------------------------------------------------
Achalinus_rufescens ---------------------------------------------------------------------------------------------------------------------------------------------------------------------------------------------------------------------------------------------------------------------------------------------------------------------------------------------------------------------------------------------------------------------------------------------------------------------------------------------------------------------------------------------------------------------------------------------------------------------------------------------------------------------------------------------------------------------------------------------------------------------------------------------------------------------------------------------------------------------------------------------------------------------------------------------------------------------------------------------------------------------------------------------------------------------------------------------------------------------------------------------------------------------------------------------------------------------------------------------------------------------------------------------------------------------------------------------------------------------------------------------------------------------------------------------------------------------------------------------------------------------------------------------------------------------------------------------------------------------------------------------------------------------------------------------------------------------------------------------------------------------------------------------------------------------------------------------------------------------------------------------------------------------------------------------------------------------------------------------------------------------------------------------------------------------------------------------------------------------------------------------------------------------------------------------------------------------------------------------------------------------------------------------------------------------------------------------------------------------------------------------------------------------------------------------------------------------------------------------------------------------------------------------------------------------------------------------------------------------------------------------------------------------------------CCCCATCGCAGGCTCAATAATCCTAGCCGCCATTTTA---TTAAAACTTGGCGGCTACGGCATCATCCGCATAATACAAACCCTCCCCCCCACAAAAACAGACATTTTTCTACCCCTCCTAGTCCTCTCACTCTGAGGCGCAATCCTGGCCAATCTAACATGCCTACAACAAACAGACCTAAAATCCCTTATTGCATACTCATCCATTAGTCATATGGCTCTGGTGATTGCCGCAATCATGATCCAAACAAAATGAGGGCTATCAGGGGCCATAGCCTTAATAATCGCCCACGGCTTCACCTCCTCAGCACTCTTCTGTCTCGCTAATACCACCTATGAACGAACCAATACCCGCACTATAATACTCACCCGAGGCATACACAACATCCTCCCACTAATAACCCTATGATGACTAACCGCCAATCTAACTAACATCGCCATCCCACCAAGTATTAACTTCACCGCAGAACTCCTCATTATAACATCCCTATTTAACTGATGCCCAACAACAATCCTTCTCCTTGGCCTATCAATACTAATCACAGCTTCCTACTCCCTACACATATTCTTATCTACACAAATAGGTAAGCCCCTTCTAAACACAACCACCCAG---CCTACACACACCCGAGAACACCTTATTATATTCCTTCATATAACCCCACTGCTACTACTCTCTATGAAAACTGAACTAGTCATA------------------------------------------------------------------------------------------------------------------------------------------------------------------------------------------------------------------------------------------------------------------------------------------------------------------------------------------------------------------------------------------------------------------------------------------------------------------------------------------------------------------------------------------------------------------------------------------------------------------------------------------------------------------------------------------------------------------------------------------------------------------------------------------------------------------------------------------------------------------------------------------------------------------------------------------------------------------------------------------------------------------------------------------------------------------------------------------------------------------------------------------------------------------------------------------------------------------------------------------------------------------------------------------------------------------------------------------------------------------------------------------------------------------------------------------------------------------------------------------------------------------------------------------------------------------------------------------------------------------------------------------------------------------------------------------------------------------------------------------------------------------------------------------------------------------------------------------------------------------------------------------------------------------------------------------------------------------------------------------------------------------------------------------------------------------------------------------------------------------------------------------------------------------------------------------------------------------------------------------------------------------------------------------------------------------------------------------------------------------------------------------------------------------------------------------------------------------------------------------------------------------------------------------------------------------------------------------------------------------------------------------------------------------------------------------------------------------------------------------------------------------------------------------------------------------------------------------------------------------------------------------------------------------------------------------------------------------------------------------------------------------------------------------------------------------------------------------------------------------------------------------------------------------------------------------------------------------------------------------------------------------------------------------------------------------------------------------------------------------------------------------------------------------------------------------------------------------------------------------------------------------------------------------------------------------------------------------------------------------------------------------------------------------------------------------------------------------------------------------------------------------------------------------------------------------------------------------------------------------------------------------------------------------------------------------------------------------------------------------------------------------------------------------------------------------------------------------------------------------------------------------------------------------------------------------------------------------------------------------------------------------------------------------------------------------------------------------------------------------------------------------------------------------------------------------------------------------------------------------------------------------------------------------------------------------------------------------------------------------------------------------------------------------------------------------------------------------------------------------------------------------------------------------------------------------------------------------------------------------------------------------------------------------------------------------------------------------------------------------------------------------------------------------------------------------------------------------------------------------------------------------------------------------------------------------------------------------------------------------------------------------------------------------------------------------------------------------------------------------------------------------------------------------------------------------------------------------------------------------------------------------------------------------------------------------------------------------------------------------------------------------------------------------------------------------------------------------------------------------------------------------------------------------------------------------------------------------------------------------------------------------------------------------------------------------------------------------------------------------------------------------------------------------------------------------------------------------------------------------------------------------------------------------------------------------------------------------------------------------------------------------------------------------------------------------------------------------------------------------------------------------------------------------------------------------------------------------------------------------------------
Acrantophis_dumerili -------------------------------------------------------------------------------------------------------------------------------------------------------------------------------------------------------------------------------------------------------------------------------------------------------------------------------------------GCTTAACCATAACTCGGTAATTAAAAA------CACA-TTACCCGCCAAACCACTACGAGT-GAAAACTTAAAACTTAAAAGACTTGACGGTACTTCAAACTCAACTTAGAGGAGCCTGTCCACT-AACCGATAATCCACGATT-CACCCAACCACCTC------TAGCCCAA--------CAGCCTATATACCGCCGTCGCCAGCTTACCTTGTGAAAGATATATA-GTAAGCCAAATAATCATCACAG----------TAACACGACAGGTCGAGGTGTAGCTAATGAAGTGGGCCAAGATGGGCTACATTTTCTAACCC-----AGACCATA-------CGAACAAAA-TCATGAAACTGACCC---TAGAAGGAGGATTTAATAGTAAGATGAGAACATAAT--GCTCAACTGAAACCAA-------------------------------------------------------------------------------------------------------------------------AGGCAATGCCTGCCCAGTGAGAATAT-------CTTTAACGGCCGCGGTACCCTAACC-GTGCAAAGGTAGCGTAATCATTTGTCTATTAATTGTAGACCAGTATGAAAGGCCACATGAGAGCCAAACTGTCTCTTGTAACCCATCAATTAAACTGATCTTCCAGTACAAAAGCTAGAATGACAATATAAGACCAGAAGACCCTGTGAAGCTTA-------AACTAACCTA---TTAAACCCACTAA----TAGCTA-----CTTTCGGTTGGGGCGACCTTGGAACAAAATGAAACTTCCAAAT--ACCATGAGACT-TCCCTCATATACC-CA------GGCCAACAAGCCATAATAT-------------GACCCAG---------TACAGCTGATAATTGAACCAAGTTACTCCAGGGATAACAGCGCCATCTTCTTCAAGAGCCCATATCAAAAAGAAGGTTTACGACCTCGATGTTGGATCAGGACACCCAAATGGTGCAGCCGCTATTAAAGGTTCGTTTGTTCAACGATTAACAGTCCT------------------------------------------------------------------------------------------------------------------------------------------------------------------------------------------------------------------------------------------------------------------------------------------------------------------------------------------------------------------------------------------------------------------------------------------------------------------------------------------------------------------------------------------------------------------------------------------------------------------------------------------------------------------------------------------------------------------------------------------------------------------------------------------------------------------------------------------------------------------------------------------------------------------------------------------------------------------------------------------------------------------------------------------------------------------------------------------------------------------------------------------------------------------------------------------------------------------------------------------------------------------------------------------------------------------------------------------------------------------------------------------------------------------------------------------------------------------------------------------------------------------------------------------------------------------------------------------------------------------------------------------------------------------------------------------------------------------------------------------------------------------------------------------------------------------------------------------------------------------------------------------------------------------------------ATGCCCCACCAACAAATCCTAATACTATTTGGCCTCTTACCAGTAGCAACCAACATTTCAACATGATGGAACTTCGGCTCAATACTACTAACATGCTCAGCCCTACAAATTATAACAGGGTTCTTCCTATCAATGCACTACACAGCAAACATTAACTTAGCATTCTCCTCTATCGTCCATGTAGTCCGAGATGT---CCCACATGGATGAATAATACAAAATCTGCACGCAATCGGAGCCTCAATATTCTTCATCTGTGTTTACATTCACGTGGCCCGTGGCCTATACTACGGATCCTACTTAAACAAAGAAACATGACTATCTGGCACAACCCTCCTAATCATACTAATAGCAACAGCATTCTTCGGCTATGTCCTTCCATGAGGACAAATATCATTCTGAGCAGCAACCGTAATCACAAATCTCCTCACCGCTATCCCATACCTAGGGACAACAATAACAACCTGGTTGTGAGGGGGATTTGCAATCAACGACCCAACACTAACTCGATTTTTCGCACTTCACTTTATTCTCCCATTCGGAATTATCTCACTATCATCCCTACATATTATACTCCTTCACGAAGAAGGCTCCAGCAACCCACTAGGGACTAACTCAGACATTGACAAAATCCCCTTTCACCCGTATCATACCTACAAAGACCTATTTATAATCTCATCAATGATCATAATCATACTTTTAACAATTTCATTCATCCCAGACATCTTCAATGACCCGGAAAACTTCTCAAAGGCCAATCCTCTAGTCACACCACAACACATCAAACCAGAATGATACTTCCTATTCGCCTACGGAATCCTACGATCAATCCCTAATAAACTAGGCGGAGCCCTAGCCTTAGCAATATCAATTATAATCTTACTCACAGTTCCATTTACACACACCGCCAACACCCGATCCATAACATTCCGCCCATTCATACAACTCATATTCTGAACCCTGGTGGCAACATTTATAATCATCACTTGAACAGCAACAAAACCAGTAGAACCACCATACACAATAATCAGCCAAGTAACATCTTCATTGGACTTCATATTCTTCATGTCA---A-CCCAATCGTCGGTTGACTAGAAAATAAAATT-------------------CCCAATGAAGGAAGTTAGTATCAGAGGACAAGGCAGCTTGGCTTATCCTGGTCTTCGGACACAGGGAAATCTGGAGACCCTCAGTGGGCCCAATGATGCCACAAGAGGATTAACGTCTTTGGCAGACACTTTTGAACATG---TTGAGGAGCTCCTGGATG---AGCAGCAGGTCATTCAGCCCAG---CAAGGAAAATAAGGATGCAGACTTGTACTCATCTCGGGTGATGCTAAGCAGTCAAGTGCCTTTGGAGCCTCCCCTGCTGTTCCTGCTTGAGGAGTATAAAAACTACTTGGATGCTGCAAACATGTCCATGAGGGTCCGGCGCCATTCTGACCCTGCTCGCCGTGGGGAGCTGAGCGTGTGTGACAGTACTAGTGAGTGGGTGACAGCAGCTGAAAAAAAGACTGCAGTAGACATGTCCGGAGCGACGGTTACAGTCCTGGAAAAAGTCCCAGTACCCAAAGGCCAACTGAAGCAATATTTTTATGAGACCAAGTGCAGCTCGAAGGGTTATGCAAAAGAAGGTTGTAGGGGCATAGACAAGAGGTACTGGAATTCCCAGTGCCGAACTACTCAGTCTTACGTCCGAGCTCTCACTATGGATAACAAAAAGAGAGTTGGATGGCGCTTTATAAGAATAGACACTTCCTGT----------------------------------------------------------------------------------------------------------------------------------------------------------TCTCCTGCATCTCCTGGGCTCTGGTGGGTTTGGTTCTGTCTACAAGGCAACTTACCATGGAGTTACGGTGGCTGTAAAACAGGTGAAGAGATGCAGTAAGAACCATTTGGCATCACGACAGAGCTTCTGGGCAGAACTAAATGTGGTGCGTCTTGGCCATAACAATGTGGTACGCATAGTAGCTGCTAGCGCATGTACCCCTGCTAGTCAGAATAGTTTGGGCACCATAATTATGGAATATGTAGGTAATTGCACTCTACACCATGTGATCTATGGGACTGGCTATTTAA---CAGGAAAG---AAGAAGGATGGGCTTAAATGTGACCATGGGTTTTTGAGTACAGCTCAGGCTGTCAGTTACTCCTGTGATATTGTGGCAGGGTTAATGTTTCTCCATTCACAGTTAATTGTGCATCTGGATTTAAAACCTGCTAACGTATTCATCACAGAACATAATGTTTGCAAGATTGGAGACTTTGGATGCTCCCAAAAGCTAGAGGATTCTGAATCATCAGGCCTGCAGCTTTGTCATCAAGGGGGAACATACACCCATCGTGCTCCTGAACTCCTTAA----------------------------------------------------------------------------------------------------------------------------------------------------------------------------------------------------------------------------------------------------------------------------------------------------------------------------------------------------------------------------------------------------------------------------------------------------------------------------------------------------------------------------------------------------------------------------------------------------------------------------------------------------------------------------------------------------------------------------------------------------------------------------------------------------------------------------------------------------------------------------------------------------------------------------------------------------------------------------------------------------------------------------------------------------------------------------------------------------------------------------------------------------------------------------------------------------------------------------------------------------------------------------------------------------------------------------------------------------------------------------------------------------------------------------------------------------------------------------------------------------------------------------------------------------------------------------------------------------------------------------------------------------------------------------------CCTTTGCATGCTCTCCGAACAGCTGAGAAGTCCCTTCTGCCTGGTTATCATCCCTTTGAATGGGACCCTCCCTTGAAAAATGTGTCTAGTAATACTGATGTGGGCATTATTGATGGGCTCTCAGGAGTACAACAGTCTGTAGATGACTACCCAGTGGACACAATTGCAAAAAGATTTCGATACGATGCAGCTTTGGTGGCTGCCTTGATGGATATAGAAGAAGAAATCTTAGAAGGACTAAAGACTCATGACTTGGATGACTATTTGAAAGGACCCTTCACTGCAGTGATTAAAGAATCCTGCGATGGAATGGGAGACGTCAGTGAAAAGCATGGCAGTGGCCCAGCTGTCCCTGAAAAAGCAGTTCGATTCTCCTTTACCCTCATGAGCATCACTGTCACTCATGACAATGGCAGCGTGAAGATTTTTGAAGAAAACAAACCCAATTCAGAGTTGTGTTGCAAGCCTTTGTGCCTTATGTTGGCTGATGAGTCAGACCATGAGACACTCACTGCCATCCTGAGTCCCCTTATAGCAGAAAGGGAAGCCATGAAAAATAGTGCATTAATACTTTATATGGATGGTATTCCCAGAATTTTCAAATTCATCTTTAGGGGCACTGGATATGATGAAAAGCTTGTCCGTGAAGTTGAGGGTCTTGAAGCCTCAGGTTCTACTTACATTTGTACACTTTGTGATGCTACTCGCCTGGAAGCCTCTCAGAATTTAGTCCTACATTCTATAACCAGGAGTCATGCTGAAAACCTAGAACGATATGAAGTGTGGCGGTCCAATCCCTACCATGAAGCTGTTGATGAACTGCGTAACCGAGTGAAAGGTGTGTCTGCCAAGCC------------------------------------------------------------------------------------------------------------------------------------------------------------------------------------------------------------------------------------------------------------------------------------------------------------------------------------------------------------------------------------------------------------------------------------------------------------------------------------------------------------------------------------------------------------------------------------------------------------------------------------------------------------------------------------------------------------------------------------------------------------------------------------------------------------------------------------------------------------------------------------------------------------------------------------------------------------------------------------------------------------------------------------------------------------------------------------------------------------------------------------------------------------------------------------------------------------------------------------------------------------------------------------------------------------
Acrantophis_madagascariensis -------------------------------------------------------------------------------------------------------------------------------------------------------------------------------------------------------------------------------------------------------------------------------------------------------------------------------------------GCTTAACCATAACCTGGTAATTAAAAA------CACA-TTACCCGCCAAACCACTACGAGT-GAAAACTTAAAACTTAAAAGACTTGACGGTACTTCAAACTCAACTTAGAGGAGCCTGTCCACT-AACCGATAATCCACGATT-CACCCAACCACCTC------TAGCCCAA--------CAGCCTATATACCGCCGTCGCCAGCTTACCTTGTGAAAGATATATA-GTAAGCCAAATAATCATCACAG----------TAACACGACAGGTCGAGGTGTAGCTAATGAAGTGGGCCAAGATGGGCTACATTTTCTAACCC-----AGACCATA-------CGAACAAAA-TCATGAAACTGACCC---TAGAAGGAGGATTTAATAGTAAGATGAGAACATAAT--GCTCAACTGAAACCAATGCAATGAAGCGCGTACACACCGCCCGT---------------------------------------------------------------------------------------------AGGCAATGCCTGCCCAGTGAGAATAT-------CTTTAACGGCCGCGGTACCCTAACC-GTGCAAAGGTAGCGTAATCATTTGTCTATTAATTGTAGACCAGTATGAAAGGCCACATGAGAGCCAAACTGTCTCTTGTAACCAATCAATTAAACTGATCTTCTAGTACAAAAGCTAGAATGACAATATAAGACCAGAAGACCCTGTGAAGCTTA-------AACTAACCTA---TTAAACCCTCTAA----TAGCTA-----CTTTCGGTTGGGGCGACCTTGGAACAAAATAAAACTTCCAAAC--ACCATGAGACT-TCCCTCATATACTCA-------GGCCAACAAGCCACAATAT-------------GACCCAG---------TACAACTGACAATTGAACCAAGTTACTCCAGGGATAACAGCGCCATCTTCTTCAAGAGCCCATATCAAAAAGAAGGTTTACGACCTCGATGTTGGATCAGGACACCCAAATGGTGCAGCCGCTATTAAAGGTTCGTTTGTTCAACGATTAACAGTCCT------------------------------------------------------------------------------------------------------------------------------------------------------------------------------------------------------------------------------------------------------------------------------------------------------------------------------------------------------------------------------------------------------------------------------------------------------------------------------------------------------------------------------------------------------------------------------------------------------------------------------------------------------------------------------------------------------------------------------------------------------------------------------------------------------------------------------------------------------------------------------------------------------------------------------------------------------------------------------------------------------------------------------------------------------------------------------------------------------------------------------------------------------------------------------------------------------------------------------------------------------------------------------------------------------------------------------------------------------------------------------------------------------------------------------------------------------------------------------------------------------------------------------------------------------------------------------------------------------------------------------------------------------------------------------------------------------------------------------------------------------------------------------------------------------------------------------------------------------------------------------------------------------------------------------ATGCCCCACCAACAAATCCTAATACTATTTGGCCTCTTACCAGTAGCAACCAACATTTCAACATGATGGAACTTCGGCTCAATACTACTAACATGCTCAGCCCTACAAATTATAACAGGGTTCTTCCTATCAATGCACTACACAGCAAACATTAACTTAGCATTCTCCTCTATCGTCCATGTAGTCCGAGATGT---CCCACATGGATGAATAATACAAAATCTGCACGCAATCGGAGCCTCAATATTCTTCATCTGTGTTTACATTCACGTGGCTCGTGGCCTATACTACGGATCCTACTTAAACAAAGAAACATGACTATCTGGCACAACCCTCCTAATCATACTAATAGCAACAGCATTCTTCGGCTATGTCCTTCCATGAGGACAAATATCATTCTGAGCAGCAACCGTAATCACAAATCTCCTCACCGCTATCCCATACCTAGGGACAACAATAACAACCTGGTTGTGAGGGGGATTTGCAATCAACGACCCAACACTAACTCGATTTTTCGCACTTCACTTTATTCTCCCATTCGGAATTATCTCACTATCATCCCTACATATTATACTCCTTCACGAAGAAGGCTCCAGCAACCCACTAGGGACTAACTCAGACATTGACAAAATCCCCTTTCACCCGTATCATACCTACAAAGACCTATTTATAATCTCATCAATAATCATAATCATACTTTTAACAATTTCATTCATCCCAGACATCTTCAATGACCCGGAAAACTTCTCAGAGGCCAATCCTCTAGTCACACCACAACACATCAAACCAGAGTGATACTTCCTATTCGCCTACGGAATCCTACGATCAATCCCTAATAAACTAGGCGGAGCCCTAGCCTTAGCAATATCAATTATAATCTTACTCACAGTTCCATTTACGCACACCGCCAACACCCGATCCATAACATTCCGCCCATTCATACAACTCATATTCTGAACCCTGGTGGCAACATTTATAATCATCACTTGAACAGCAACAAAACCAGTAGAACCACCATACACAATAATCAGCCAAGTAACATCTTCATTGTACTTCATATTCTTCATGTCA---AACCCAATCGTCGGTTGACTAGAAAATAAAATT--AGTTGCATGAAAGCTGCCCCAATGAAGGAAGTTAGTATCAGAGGACAAGGCAGCTTGGCTTATCCTGGTCTTCGGACACAGGGAAATCTGGAGACCCTCAGTGGGCCCAATGATGCCACAAGAGGATTAACGTCTTTGGCAGACACTTTTGAACATG---TTGAGGAGCTCCTGGATG---AGCAGCAGGTCATTCAGCCCAG---CAAGGAAAATAAGGATGCAGACTTGTACTCATCTCGGGTGATGCTAAGCAGTCAAGTGCCTTTGGAGCCTCCCCTGCTGTTCCTGCTTGAGGAGTATAAAAACTACTTGGATGCTGCAAACATGTCCATGAGGGTCCGGCGCCATTCTGACCCTGCTCGCCGTGGGGAGCTGAGCGTGTGTGACAGTACTAGTGAGTGGGTGACAGCAGCTGAAAAAAAGACTGCAGTAGACATGTCCGGAGCGACGGTTACAGTCCTGGAAAAAGTCCCAGTACCCAAAGGCCAACTGAAGCAATATTTTTATGAGACCAAGTGCAGCTCGAAGGGTTATGCAAAAGAAGGTTGTAGGGGCATAGACAAGAGGTACTGGAATTCCCAGTGCCGAACTACTCAGTCTTACGTCCGAGCTCTCACCATGGATAACAAAAAGAGAGTTGGATGGCGCTTTATAAGAATAGACACTTCCTGT--------------------------------------------------------------------------------------------------------------------------------------------------------------------------------------------------------------------------------------------------------------------------------------------------------------------------------------------------------------------------------------------------------------------------------------------------------------------------------------------------------------------------------------------------------------------------------------------------------------------------------------------------------------------------------------------------------------------------------------------------------------------------------------------------------------------------------------------------------------------------------------------------------------------------------------------------------------------------------------------------------------------------------------------------------------------------------------------------------------------------------------------------------------------------------------------------------------------------------------------------------------------------------------------------------------------------------------------------------------------------------------------------------------------------------------------------------------------------------------------------------------------------------------------------------------------------------------------------------------------------------------------------------------------------------------------------------------------------------------------------------------------------------------------------------------------------------------------------------------------------------------------------------------------------------------------------------------------------------------------------------------------------------------------------------------------------------------------------------------------------------------------------------------------------------------------------------------------------------------------------------------------------------------------------------------------------------------------------------------------------------------------------------------------------------------------CCTTTGCATGCTCTCCGAACAGCTGAGAAGTCCCTTCTGCCTGGTTATCATCCCTTTGAATGGGACCCTCCCTTGAAAAATGTGTCTAGTAATACTGATGTGGGCATTATTGATGGGCTCTCAGGAGTACAACAGTCTGTAGATGACTACCCAGTGGACACAATTGCAAAAAGATTTMGATACGATGCAGCTTTGGTGGCTGCCTTGATGGATATAGAAGAAGAAATCTTAGAAGGACTAAAGACTCATGACTTGGATGACTATTTGAAAGGACCCTTCACTGCAGTGATTAAAGAATCCTGCGATGGAATGGGAGACGTCAGTGAAAAGCATGGCAGTGGCCCAGCTGTCCCTGAAAAAGCAGTTCGATTCTCCTTTACCCTCATGAGCATCACTGTCACTCATGACAATGGCAGCGTGAAGATTTTTGAAGAAAACAAACCCAATTCAGAGTTGTGTTGCAAGCCTTTGTGCCTTATGTTGGCTGATGAGTCAGACCATGAGACACTCACTGCYATCCTGAGTCCCCTTATAGCAGAAAGGGAAGCCATGAAAAATAGTGCATTAATACTTTATATGGATGGTATTCCCAGAATTTTCAAATTCATCTTTAGGGGCACTGGATATGATGAAAAGCTTGTCCGTGAAGTTGAGGGTCTTGAAGCCTCAGGTTCTACTTACATTTGTACACTTTGTGATGCTACTCGCCTGGAAGCCTCTCAGAATTTAGTCCTACATTCTATAACCAGGAGTCATGCTGAAAACCTAGAACGATATGAAGTGTGGCGGTCCAATCCCTACCATGAAGCTGTTGATGAACTGCGTAACCGAGTGAAAGGTGTTTCTGCCAAGCCTTTTATTGAGACTGTGCCTTCAATAGCAATGCAGCTGAATTTTACAAGATATTCCAGTTTGAGATTGGTGAGATGTACAAACATCCCAGTGCAACCAAAGAAGAGAGAAAGAGGTGGCAGTCAACTCTTGACAAGCACCTTAGAAAAAAGATGAATTTGAAACCTGTAGTAAGGATGAATGGAAATTTTTCAAGAAAACTCATGACTAGGGAGACTGTGGATGCAGTTTGTGAGCTAATAAAGTGTGAGGAGAGACATGAAGCCCTCAGAGAATTAATGGACCTTTACCTTAAGATGAAACCAGTATGGAGGTCTTCATGTCCCACCAAGGAATGCCCAGAACTTGTATGTCAATACAGTTTCAACTCTCAGAGGTTCGCTGAGTTGTTGTCGACTAAATTCAGTTACAGATATGAGGGCAAGATTACAAATTACTTTCACAAAACACTTGCTCATGTTCCAGAAATTATAGAAAGGGATGGTTCCATTGGTGCCTGGGCAAGTGAGGGAAATGAGTCAGGCAACAAACTGTTCAGGCGCTTTATTAATGTGGTTCACAGTCAAGGTAAAAGTATGATAGTTATAATTGGGGGAAGATCTTACATAGCTCCTGGGCAGAGGACAACTGAAAAGTGGAATAGTGTGGTTGATTGTATGCCTGATATATTTCTGGTTAACCCTGAATTTGGATGCTGTACTTCATATGCTCTCCCAGAACTTCAGAATGGCTTTTCTTTTCATCTCTCTCTTGTCCAAAATGATACAATCTATATCATAGGAGGCCATTCCTTGGAAAATAATATCAGACCTCCAAATCTCTATCAGATAAAAATTGATCTTCCCTTAGGCAGTCCAGCAGTGAGCTGCTTCATTTTGTCTGGAGGAATCTCAGTCTCCAGTGCCATCATGACTCAGACCAGAGAAAAGGAATTTGTCATTGTTGGAGGTTACCATTCTGACAACCAGAAAAGGATGATTTGTAATACCATCAATCTAGATGATAACAAAATACAGATAGTGGAAAGAGAGGCACCAGAATGGAACCCAGAAATCAAGCACTGCAAGATATGGTTTGGGAGTGACATGGGAAATGGAACCATTTTATTTGGTATTCCAGGAGACAATAGGCAACTGGTGTCAGATACAAACTATTTCTACATATTGAAATGTCAGGGAGAAAATGATAAGAGCTTAGAACAGAT---GGCACAAGTATGTAGTCAGAGCTCTACAGAAGATGCTGGAGAGTCT---------
Acrochordus_arafurae ----------------------------------------------------------------------------------------------------------------------------------------------------------------------------------------------------------------------------------------------------------------------------------------------------------------------------------------------------------------------------------------------------------------------------------------------------------------------------------------------------------------------------------------------------------------------------------------------------------------------------------------------------------------------------------------------------------------------------------------------------------------------------------------------------------------------------------------------------------------------------------------------------------------------------------------------------------------------------------------------------------------------------------------------------------------------------------------------------------------------------------------------------------------------------------------------------------------------------------------------------------------------------------------------------------------------------------------------------------------------------------------------------------------------------------------------------------------------------------------------------------------------------------------------------------------------------------------------------------------------------------------------------------------------------------------------------------------------------------------------------------------------------------------------------------------------------------------------------------------------------------------------------------------------------------------------------------------------------------------------------------------------------------------------------------------------------------------------------------------------------------------------------------------------------------------------------------------------------------------------------------------------------------------------------------------------------------------------------------------------------------------------------------------------------------------------------------------------------------------------------------------------------------------------------------------------------------------------------------------------------------------------------------------------------------------------------ATCCTAGCAGCCATCCTA---TTAAAACTAGGAGGTTACGGCATCATTCGCATAATACAAATTCTACCA-CAACTAAAACAGATATGTTCATACCTTTTCTAATTTTATCCTTATGGGGAGCTATCCTGGCAAACTTAACATGCCTGCAACAAACAGACCTAAAATCCTTAATCGCATACTCATCTGTTAGTCACATAAGCCTAGTTGT-GC-GCCATCCTAATTCAAACACAATGAAGCCTATCGGGTACTATAATCATTATAATTGCCCATGGGTTCACCTCATCCATACTATTCTGTCTAGCCAATATCTCATATGAACGTACACATACACGTATCATAATCCTAACCCGAGGATTCCACAATATTATGCCACTTACCTCAATATGATGACTTATAGCCAACCTAATAAACATTGCAACTCCTCCAACCATTAACTTTACCGGGGAATTTCTAATTATTTCCTCTCTATTCAATTGATGTCCAACAACAATTATCCTACTAGGTATATCAATTCTTATCACAACCTCCTACTCATTACACATGTTTTTATCTACACAAATAGGTAAACCACCATATAACTTAACCATTCAA---CCTACTCATACACGAGAACACCTCC-TATAACTATACATTTAACCCCTATCATCCTCATATCTATAAAACC---------------------------------------------------------------------------------------------------------------------------------------------------------------------------------------------------------------------------------------------------------------------------------------------------------------------------------------------------------------------------------------------------------------------------------------------------------------------------------------------------------------------------------------------------------------------------------------------------------------------------------------------------------------------------------------------------------------------------------------------------------------------------------------------------------------------------------------------------------------------------------------------------------------------------------------------------------------------------------------------------------------------------------------------------------------------------------------------------------------------------------------------------------------------------------------------------------------------------------------------------------------------------------------------------------------------------------------------------------------------------------------------------------------------------------------------------------------------------------------------------------------------------------------------------------------------------------------------------------------------------------------------------------------------------------------------------------------------------------------------------------------------------------------------------------------------------------------------------------------------------------------------GCTCGTCCCTGCAG-AGCCCTTTGATCTGCCCTGTCAAAGAGAAAAGTTCTTTGGGGCGGGAAACATCTCTAGGATTCGTCGGCTACCCCCCCATCTAGCTTGGTGTTCAATAGACTGGGATCAATTATGTCTCCTGCATCTCC-GGGCTCCGG-GGCTTTGGTTCTGTCTACAAGG-AAC-TAC-A-GGAGCTAC-GTGGCTGTAAAACA----A--AGAT---GTA-GAATCATTTGG--GCACGACA-A-CTTCTGGGCA-AACT--ATGTAGCTCGTCTTGGCCATAACAACGTGGTACGCATAGTAGCTGCTAGCACATGTACCCCTGCTAGTCAGGATAGTTTGGGCACCATAATTATGGAATATGTAGGAAACTGTACTCTACACCATGTTATCTATGGGACTGGCTATTTAA---CAGGAACG---AA---TGATGGGTTTAATTGTGACCATGAGTTTTTGAATATAGCTCAAGCTCTCAGTTACTCCTGTGATATTGTGGCAGGGTTAATATTTCTCCATTCACAGTTAATTGTGCATTTGGATTTAAA-CCTGCCAACATATTCATCACAGAACATAATGTTTGCAAGATTGGAGACTTTGGATGCTCCCAAAAGCTAGAGGAGACTGAATCATCAAGACTGCAGCTTTGTCATCAAGGGGGAACATACACCCATCGTGCTCCTGAACTCCTTAAAGGTGAGAAAATCACACCTAAAG-----------------------------------------------------------------------------------------------------------------------------------------------------------------------------------------------------------------------------------------------------------------------------------------------------------------------------------------------------------------------------------------------------------------------------------------------------------------------------------------------------------------------------------------------------------------------------------------------------------------------------------------------------------------------------------------------------------------------------------------------------------------------------------------------------------------------------------------------------------------------------------------------------------------------------------------------------------------------------------------------------------------------------------------------------------------------------------------------------------------------------------------------------------------------------------------------------------------------------------------------------------------------------------------------------------------------------------------------------------------------------------------------------------------------------------------------------------------------------------------------------------------------------------------------------------------------------------------------------------------------------------------------------------CCTTTGCATGCTCTCCGAACAGCTGAGAAGTCCCTTTTGCCTGGTTATCATCCCTTTGAATGGGAACCTCCCTTAAAAAATGTGTCCGGTAATACTGATGTAGGCATTATTGATGGACTGTCAGGAATACAATTGTCTGTGGATGACTACCCAGTGGACACAATTGCAAAAAGATTTCGGTATGATGCAGCCTTGGTGGCTGCCCTCATGGATATAGAAGAAGAAATCTTAGAAGGATTAAAAACTCATGACTTGGATGACTATTTGAAAGGACCCTTCACTGTAGTGATTAAAGAGTCCTGTGATGGAATGGGAGATGTCAGTGAAAAGCATGGCAGTGGCCCACCTGTTCCTGAAAAGGCAGTTCGATTCTCCTTTACCCTCATGAGCATCAGTGTCACTCATGACCATGGCAGTGTGAGGATTTTTGAAGAAAGCAAACCCAATTCGGAGTTGTGTTGTAAGCCTTTGTGCCTTATGCTCGCTGATGATC-------------------------------------------------------------------------------------------------------------------------------------------------------------------------------------------------------------------------------------------------------------------------------------------------------------------------------------------------------------------------------------------------------------------------------------------------------------------------------------------------------------------------------------------------------------------------------------------------------------------------------------------------------------------------------------------------------------------------------------------------------------------------------------------------------------------------------------------------------------------------------------------------------------------------------------------------------------------------------------------------------------------------------------------------------------------------------------------------------------------------------------------------------------------------------------------------------------------------------------------------------------------------------------------------------------------------------------------------------------------------------------------------------------------------------------------------------------------------------------------------------------------------------------------------------------------------------------------------------------------------------------------------------------------------------------
Acrochordus_granulatus CCACACCCACACGGGTAT-ACAGCAGTAATTTACATTGGGCTATAAGTG-------------AAAACTTGACCCAGCAAATGGTAC------CTTAGAGCCGGTAAA-TCTCGTGCCAGCGACCGCGGTTACACGATAGGCCCAAAACAAT--ATTAACGGCGTAAAGCACGATTAGAACC-ACCATCACAACA----TTAAGGAAGAAGCCACTCCAAGCCGTAAAAAGCCATAAGCCAAACTAAACATTCAACCT--TAATCACTAGACC-TATTCAACTC-GTGAAAAT--CAGGATACAAACT-AGGATTAGATACCCTACTA---TGCCAGATCGTAACAAGATAGTACCATACA----AACA-CTATCCGCCAAACAACTACGAGT-GAAAACTTAAAACTTAAAAGACTTGACGGTACTTCATAA-CAACCTAGAGGAGCCTGTCTAAT-AACCGATAACCCACGATC-AACCCAACCACTTC------TAGCCATC--------CAGTCTATATACCGCCGTCACCAGCCCACCTTGTGAAAGAAACAAA-GCAAGCTCAACAATATAACAC-----------TAGTAAGACAGGTCGAGGTGTAGCAAATGAAGTGGACCAAGATGGGCTACATTTTCTAACAC-----AGAAAACA-------CGAACAGAA-ATATGAA-AAACTCC---TAGAAGGCGGATTTAGCAGTAAGCTAAGAACACCAT--ACTTAACTGAAACTAACGCAATGAAGTGCGCACACACCGCCCGTCGAAAGATTAAACATTACAAAAGGAACTCGGCAAACCTAAG-CTCCAACTGTTTACCAAAAACATAACCTTTAGCC----AAACAAATATTAAAGGCAACGCCTGCCCAGTGAACAA---------ATTAAACGGCCGCGGTACCCTAACC-GTGCAAAGGTAGCGTAATCACTTGTCTATTAATTGTAGACCAGTACGAACGGCAACATGAGAGCCCAACTGTCTCTTGTAATCAACCAATTAAACTGATCTCCCAGTACAAAAGCTGGGATACACATATAAGACCAGAAGACCCTGTGAAGCTTT-------AACTAAACCT---CTAACCCGTCTAG----AGACTA-----ATTTAGGTTGGGGCGACCTCGGAATAAAAACAAACTTCCGAAC-TAAATTGAGCTT-TACCTCACTTACACA-------GGCCCACAAGCCACAACAC-------------GACCCAG---------TATAACTGATAACTGAACCAAGTTACTCCAGGGATAACAGCGCTATCTTCTTCAAGAGCCCATATCAAAAAGAAGGTTTACGACCTCGATGTTGGATCAGGACACCCAGATGGTGCAACCGCTATCAAAGGTTCGTTTGTTCAACGATTAATAGTCCTACGTGATCTG---------ATTAACCCAACATCATGATTAATCATTACAACCAGTATTTTCACAAGTACTATTCTAACTTCCTCCTCACTTCACTGACTAATAGCCTGAGCATGCCTAGAGATCAATACCCTGTCTATAATCCCTGTTATCTCAAAATCCTATCACCCCCGATCAATAGAAGCCACCACAAAATATTTCCTCACACAAACTTTAGCCTCCATAGTCATATTAATAGCAGCAACATCAAATGCTATAAACACATCAAACTGAGAAATCCAACTTACTTCAGACCACACAACCACAATCACAATTACACTAGCCTTACTAATAAAAATAGGAGCCGCACCATTCCATTTCTGACTACCAGAAGTTTCCCAAGGAACTACCACTATAACAACACTCACCATCCTAACATGACAAAAACTAGCACCCTTATCTATCCTTCTATCAATATCAAACAAAACCAACCATACAATTCTAATTGCAGCAGCAATACTCTCAATCACAATCGGAGGTCTTGGAGGACTTAATCAAACCCAAATACGCAAACTAATAGCCTTCTCATCAATTACGCACACAGGTTGAATCCTATCTACCATAACAATTTCACCAGAAATCTCAACAATAACTATACTAATATATATTCTAATTACATCCCCCATCATAATTACTCTCCACCTATCATCAACCTCAACAATTAAAGACCTCGGAATAATATGAACCATCTCCCCACAATTATCATCGATACTAACCATCACAATCCTATCACTAAGCGGGCTCCCACCAA---TAACGGGATTCATACCTAAATGACTCATTCTTAATAAAATAATCTCATTTAACCTAACAATAGAAGCCACAACCATAGCCTTAACATCTTTATTGAGCACCTACATATACATACGACTTATATACATCTCATCAATAACACTCCATCCGTACACCATCACCTCACCAATAAAATGACGACCATCACTCAAAAAACACCCTATACTACCAACAACACTAATAACTTTATCAACAATAATCTTACCTCTAACACCCTACATATATGAACTAACCTCATACTATGAATAGCATGCTTAACTGCATTTATAACAAAAATACCTATCTACGGCCTCCACCTTCGACTCCCTAAAGCCCACGTAGAAGCGCCTATTGCAGGTTCCATAATCCTAGCAGCCATTTTA---TTAAAACTTGGGGGTTATGGTATTATTCGAATAATACAAGTCCTACCAACAACAAAAACAGATATATTTATACCTCTCCTAATTTTATCAATATGAGGAGCCATTTTAGCAAACCTAACATGTCTTCAACAAACAGACCTAAAGTCTCTCATTGCCTATTCATCTGTAAGCCATATAAGTCTTGTAGTAGCAGCCACCCTAATCCAAACACAATGAAGCCTATCAGGCGCCATAACCCTAATAATCGCTCACGGTTTCACCTCCTCAATACTATTCTGTTTAGCTAACATCTCCTACGAACGTACACATACACGAATTATAATCCTTACACGAGGACTACACAACATTCTACCACTAACTACAATATGGTGACTAATAGCAAACTTAATAAACATCGCAATCCCACCAAGTATTAACTTTACCGGAGAACTTCTAATTATAACCTCTTTATTTAACTGATGCCCAACAACAATCATTTTATTAGGTCTATCTTTACTTATCACAACCTCCTACTCCCTACACATATACCTTTCAACACAAACTGGTAAACCATCATATAACTCAACTATTCAA---CCAACTCATACACGAGAACACCTCCTTATGACCATACACATACTACCAATCATCCTTATATCATTTAAACCTGAATTAATTATAATGTCTCACCAACACATCCTGACTCTATTCAACCTTCTACCAGTAGCAACCAACATCTCAACATGATGAAACTTCGGTTCAATATTATTAACATGCTCCATTATTCAAATAACAACAGGATTCTTTCTAGCAATCCATTATACAGCTAACACAAACCTAGCCTTCTCATCAGTTATTCACATCTTACGTGATAT---CCCTAATGGGTGATATCTTCAAAATCTACATTCAATCGGGGCATCGATATTCTTCATTTGTATTTATATTCACATTGCACGAGGACTTTACTTCGGATCTTATATAAACAAAAAAGTATGAATATCAGGAATTCTACTCCTAACAATCCTTATAGCCACTTCATTCTTTGGATATGTACTTCCATGAGGACAAATATCATTCTGAGCTGCCACAGTTATTACCAACCTACTAACAGCCGTACCATACTTAGGCACCAACCTCACAATCTGATTGTGAGGTGGTTTTGCCATTAACGACCCAACACTAACCCGATTCTTCGCACTCCACTTTATTTTACCATTCATAATCATATCAACCTCCTCCATTCACATTATTCTATTACATGAAGAAGGTTCTAGCAACCCCCTAGGCACCAACTCAGATATTGACAAAATCCCTTTCCACCCTTACCATTCCTACAAAGATTTATTTATACTTACTTTACTCCTATTTACAATAATATCAATTATATCATTCTCCCCAGATATGTTTAACGACCCTGAAAACTTTTCTAAAGCCAACCCTATAATAACACCTCAACACATTAAACCAGAATGATACTTCCTATTTGCATACGGAATCCTACGCTCAATCCCAAACAAACTAGGTGGCACATTAGCCCTACTCTTATCCATTATAATCTTACTCCTACCCCCATTCACCCATACCTCATACATTCGCTCAATAACCTTCCGTCCAATAGCACAATTCTTATTCTGAACAATAATTACAACATTTGTTATCCTGACCTGGGCCGCCTCAAAACCAGTAGAATCTCCTTATATCACCATTAGTCAAATAGCCTCAACCATATATTTTCTATTCTTTATTATT---AACCCCCTTCTAGGCTGAATAGAAAACAAAATT--AGTTGCATGAAAGCTGCCCCAATGAAGGAAATTAGTATCAGAGGACAAGGCAGCTTGGCTTATCCTGGTCTTCAGACACAGGGAAATCTGGATACCCTCAGTGGGCCCAATGATGCCACCAGAGGATTAACATCTTTGGCAGACACTTTTGAACACG---TTGAGGAGCTCCTGGATG---AGCAGCAGGTCATTCAGCCCAG---CAAGGAGAACAAGGATGCAGACTTGTATTCATCTCGGGTGATGCTCAGCAGTCAAGTGCCTTTGGAGCCTCCTCTGCTCTTCCTGCTCGAGGAGTATAAAAACTACTTGGATGCTGCAAATATGTCCATGAGGGTTCGTCGCCATTCTGACCCTGCTCGCCGTGGAGAGCTGAGTGTGTGTGACAGTACTAGTGAGTGGGTGACAGCAGCTGAAAAAAAGACTGCAGTAGACATGTCCGGAGCAACAGTTACAGTCCTGGAAAAAGTCCCAGTGCCCAAAGGCCAACTGAAGCAATATTTTTATGAGACCAAGTGCAGCACAAAGGGTTATGCAAAAGAAGGCTGTAGGGGCATAGACAAGAGGTACTGGAATTCCCAGTGCCGAACTACTCAGTCTTACGTCCGCGCTCTCACCATGGATAACAAAAAAAGAGTTGGATGGCGCTTTATAAGAATAGACACTTCCTGT---------------------------------------------------------------------------------------------------------------------------------------------------------------------------------------------------------------------------------------------------------------------------------------------------------------------------------------------------------------------------------------------------------------------------------------------------------------------------------------------------------------------------------------------------------------------------------------------------------------------------------------------------------------------------------------------------------------------------------------------------------------------------------------------------ATCCAATCGACCAGCATGGATCA---AGGGAGTTTATCAGAAGATTCCATGAATTCTTTTATTAGAACACTTATTCAAGCTGGCATTTGGAAAAACAAGGTCCCTAAACAGACAGCCAGAGCTAAGGATGGCATGCAAACCACA---GTGAAGA---AAGCCAAGG---CTGAATCAGAT---GTGATTGCAAACCAAGATATTAGATT---GGGTTTCCAGCCTGTTGTCTCAGTAAATGCAGAATTACTGAGGCAGCAGAGACGCTTCAGTTCGCCCCGGGTTCTCCTGAGTGAAAATACGCCCCTGGAGCCCCCTCCCTTGTATCTGATGGAGGAGCCCAT------------GGTGCTGAACCGAACATCTCGCCGGAAGAGGTCTACTGAAGGGAAGAGCCATCGTGGGGAGTATTCAGTGTGTGACAGCGAGAGCCGATGGGTCACGGACAAAACCTCCGCTGTTGACATAAGAGGGCATCAGGTGACTGTCCTGGGAGAAATCCGAATGGGCCCCTCC-------------------------------------------------------------------------------------------------------------------------------------------------------------------------------------------------------------------------------------------------------------------------------------------------------------------------------------------------------------------------------------------------------------------------------------------------------------------------------------------------------------------------------------------------------------------------------------------------------------------------------------------------------------------------------------------------------------------------------------------------------------------------------------------------------------------------------------------------------------------------------------------------------------------------------------------------------------------------------------------------------------------------------------------------------------------------------------------------------------------------------------------------------------------------------------------------------------------------------------------------------------------------------------------------------------------------------------------------------------------------------------------------------------------------------------------------------------------------------------------------------------------------------------------------------------------------------------------------------------------------------------------------------------------------------------------------------------------------------------------------------------------------------------------------------------------------------------------------------------------------------------------------------------------------------------------------------------------------------------------------------------------------------------------------------------------------------------------------------------------------------------------------------------------------------------------------------------------------------------------------------------------------------------------------------------------------------------------------------------------------------------------------------------------------------------------------------------------------------------------------------------------------------------------------ATTAATGTTGTTCACAGTCAAGGCAAAAGTATGATGGTTATAATCGGGGGAAGATCTTACATATCTCTTGGGCAGAGGACCACTGAAAAGTGGAATAGTGTGGTTGATTGTATGCCACATATATTTTTGATTGATCCTGAATTTGGATGCTGTACTTCATATACACTCCCAGAATTTCAGAATGGTTTTTCTTTTCATCTCTCTCTTGTCCAAAATGATACCATCTATATTATAGGAGGACATTCCTTGGAAAGTAATATCAGACCTCCCAATTTCTATAAAATAAAAATTGATCTTCCCTTAGGCAGTCCAGCAGTGAGCTGCTTAATTTTGTCTGGAGGAATTTCAGTCTCCAGTGCCATTCTGACGCAAATCAGAGAAAAGGAATTTGTTCTTGTTGGAGGTTACCATTCTGACAACCAAAAAAGGATGATCTGTAATACTATCAATCTAGAAGATGACAAAATAGAGATAGTGGAAAGAGAGGCACCAGAATGGACCCCAGATATCAAGCACTGTAAAATATGGTTTGGAAATGATATGGGAAATGGATCCATTTTGTTTGGTATACCAGGAGACAATAGACAACTAGCTTCAGATACAAACTATTTCTACATGTTGAAATGTCAGGGAGAAATTGATCAGAGCATAGAACAGAT---GGCACAAGTATGTAGTCAGAGCTCCACAGAAGATGCTGGAGAGTCC---------
Acrochordus_javanicus -------------------------------------------------------------------------------------------------------------------------------------------------------------------------------------------------------------------------------------------------------------------------------------------------------------------------------------------G--GGGTCGTAA-AAAA-AATACCCAA-A-----AAT-ATTGCCGCCAAACAACTACGAGT-GAAAACTTAAAACTTAAAAGACTTGACGGTACTTCATAACCAACCTAGAGGAGCCTGTCTAAT-AACCGATAATCCACGATC-AACCCTACCACTTC------TAGCCATC--------CAGTCTATATACCACCGTCGCCAGCCTACCTTATGAAAGAACCAAA-GTAAGTTCAACAGTACCACAC-----------TAACACGACAGGTCGAGGTGTAACAAATGAAGTGGACTATGATGGGCTACATTTTCTAACAC-----AGAAAACA-------CGAACAAAG-ATATGAAATTATCTA---TCAAAGGCGGATTTAGCAGTAAGCTAAGAACACGAT--CCTTAACTGAAACCAACGCAATGAAGTGCGC--------------GAAAGATTAAACATTACAAAAGGAACTCGGCAACCAGAGA-CTCCAACTGTTTACCAAAAACATAACCTTTAGCC----CAACAAGTATTAAAGGCAACGCCTGCCCAGTGAACAC---------ATTCAACGGCCGCGGTACCCTAACC-GTGCAAAGGTAGCGTAATCACTTGTCTATTAATTGTAGACCAGTATGAACGGCAACATGAGAGCCTAACTGTCTCTTGTAATTAATCAATTAAACTGATCTCCCAGTACAAAAGCTGGAATAAAACCATAAGACCAGAAGACCCTGTGAAGCTTT-------AACTAAACTG---CTAACCCAAATAG----TAGCTA-----ATTTCGGTTGGGGCGACCTCGGAACAAAAATAAACTTCCGAAC--CACATGAGACC-TTTCCTCATACAATAA------GGCTTACAAGCCTCTTCAAC------------GACCCAG---------TACTACTGATAAATGAACCAAGTTACTCCAGGGATAACAGCGCCATCTTCTTCAAGAGCCCATATCAAAAAGAAGGTTTACGACCTCGATGTTGGATCAGGACACCCAGATGGTGCAGCCGCTATCAAAGGTTCGTTTGTTCAACG---------------------------------------------------------------------------------------------------------------------------------------------------------------------------------------------------------------------------------------------------------------------------------------------------------------------------------------------------------------------------------------------------------------------------------------------------------------------------------------------------------------------------------------------------------------------------------------------------------------------------------------------------------------------------------------------------------------------------------------------------------------------------------------------------------------------------------------------------------------------------------------------------------------------------------------------------------------------------------------------------------------------------------------------------------------------------------------------------------------------------------------------------------------------------------------------------------------------------------ATCCTAGCAGCAATCTTA---CTCAAACTGGGGGGATACGGAATCATTCGAATAGTACAAATCCTACCAATAACAAAAACAGACATATTCCTACCATTCCTTGTTCTATCGATATGAGGGGCCATTCTAGCAAACCTGACATGCCTTCAACAAACAGACCTAAAATCTTTAATCGCATACTCATCCATTAGCCACATGGGCCTGGTCGTCGCTTCCATCCTAATTCAAACACAATGAAGCCTATCAGGAGCCATAACCTTAATAATTGCCCACGGATTCACCTCATCAATACTTTTTTGCTTAGCAAATATATCATACGAACGCACACATACACGAATCATAATTATAACTCGAGGATTCCACAACATCCTGCCACTAACCACAATATGATGACTACTGGCAAACTTAATAAATATTGCCATCCCACCAAGCATTAACTTCACTGGTGAACTTCTTATTATATCGTCACTATTCAACTGATGCCCAGCAACAATTATCCTCATAGGTTTATCTATACTAATCACGGCCTCCTACTCTCTCCACATATACCTATCCACACAAACAGGCAAACCTGCATACAACTCAACCATTCAA---CCCGCACACACACGAGAACACCTCATCATAACCCTCCACATAATCCCGATCGCACTAACATCAATAAAACCGGAACTAATCCTA----------------------------------------------------------------------------------------------------------------------------------------------------------------------------------------------------------------------------------------------------------------------------------------------------------------------------------------------------------------------------------------------------------------------------------------------------------------------------------------------------------------------------------------------------------------------------------------------------------------------------------------------------------------------------------------------------------------------------------------------------------------------------------------------------------------------------------------------------------------------------------------------------------------------------------------------------------------------------------------------------------------------------------------------------------------------------------------------------------------------------------------------------GAGTTGCATGAAAGCTGCCCCAATGAAGGAAATTAGTATCAGAGGACAAGGCAGCTTGGCTTATCCTGGTCTTCAGACACAGGGAAATCTGGACACCCTCAGTGGGCCCAATGATGCCACCAGAGGATTAACATCTTTGGCAGACACTTTTGAACACG---TTGAGGAGCTCCTGGATG---AGCAGCAGGTCATTCAGCCCAG---CAAGGAGAACAAGGATGCAGACTTGTATTCATCTCGGGTGATGCTCAGCAGTCAAGTGCCTTTGGAGCCTCCTCTGCTCTTCCTGCTCGAGGAGTATAAAAACTACTTGGATGCTGCAAATATGTCCATGAGGGTTCGTCGCCATTCTGACCCTGCTCGCCGTGGAGAGCTGAGTGTGTGTGACAGTACTAGTGAGTGGGTGACAGCAGCTGAAAAAAAGACTGCAGTAGACATGTCCGGAGCAACAGTTACAGTCCTGGAAAAAGTCCCAGTGCCCAAAGGCCAACTGAAGCAATATTTTTATGAGACCAAGTGCAGCACAAAGGGTTATGCAAAAGAAGGCTGTAGGGGCATAGACAAGAGGTACTGGAATTCCCAGTGCCGAACTACTCAGTCTTACGTCCGCGCTCTCACCATGGATAACAAAAAAAGAGTTGGATGGCGCTTTATAAGAATAGACACTTCCTGT------------------------------------------------------------AAAGAGAAAAGTTCTTTGGGGCGGGAAACATCTCTAGGATTCGTCGGCTACCCCCCCATCTAGCTTGGTGTTCAATAGACTGGGATCAATTATGTCTCCTGCACCTCCTGGGCTCTGGTGGCTTTGGTTCTGTCTACAAGGCAACTTACCATGGAGCTACAGTGGCTGTAAAACAGGTGAAGAGATGCAGTAAGAATCATTTGGCAGCACGACAGAGCTTCTGGGCAGAACTAAATGTAGCACGTCTTGGCCATAACAACGTGGTACGCATAGTAGCTGCTAGCACATGTACCCCTGCTAGTCAGGATAGTTTGGGCACCATAATTATGGAATATGTAGGAAATTGTACTTTACACCACGTTATCTATGGGACTGGCTATTTAA---CAGGAACG---AA---TGATGGGTTTAATTGTGACCATGAGTTTTTGAATACAGCTCAAGCTCTCAGTTACTCCTGTGATATTGTGGCAGGGTTAATATTTCTCCATTCACAGTTAATTGTGCATTTGGATTTAAAACCTGCTAACGTATTCATCACAGAACATAATGTTTGCAAGATTGGAGACTTTGGATGCTCCCAAAAGCTAGAGGAGACTGAATCATCAAGACTGCAGCTTTGTCATCAAGGGGGAACATACACCCATCGTGCTCCTGAACTCCTTAAAGGTGAGAAAATCACACCTAAAG-----------------------------------------------------------------------------------------------------------------------------------------------------------------------------------------------------------------------------------------------------------------------------------------------------------------------------------------------------------------------------------------------------------------------------------------------------------------------------------------------------------------------------------------------------------------------------------------------------------------------------------------------------------------------------------------------------------------------------------------------------------------------------------------------------------------------------------------------------------------------------------------------------------------------------------------------------------------------------------------------------------------------------------------------------------------------------------------------------------------------------------------------------------------------------------------------------------------------------------------------------------------------------------------------------------------------------------------------------------------------------------------------------------------------------------------------------------------------------------------------------------------------------------------------------------------------------------------------------------------------------------------------------------CCTTTGCATGCTCTCCGAACAGCTGAGAAGTCCCTTTTGCCTGGTTATCATCCCTTTGAATGGGAACCTCCCTTAAAAAATGTTTCCAGTAATACTGATGTAGGCATTATTGATGGACTGTCAGGAATACAACTGTCTGTGGATGACTACCCAGTGGACACAATTGCAAAAAGATTTCGGTATGATGCAGCCTTGGTGGCTGCTCTCATGGATATAGAAGAAGAAACCTTAGAAGGATTAAAAACTCATGACTTGGATGACTATTTGAAAGGACCCTTCACTGTAGTGATTAAAGAGTCCTGTGATGGAATGGGAGATGTCAGTGAAAAGCATGGCAGTGGCCCAGCTGTTCCTGAAAAGGCAGTTCGATTCTCCTTTACCATCATGAGCATCAGTGTCATTCATGACCACGGCAGTGTGAGGATTTTTGAAGAA-GCAAACCCAATTCGGAA--G-GTTGTAAGCCTTTGTGCCTTATGTTCGCTGA------------------------------------------------------------------------------------------------------------------------------------------------------------------------------------------------------------------------------------------------------------------------------------------------------------------------------------------------------------------------------------------------------------------------------------------------------------------------------------------------------------------------------------------------------------------------------------------------------------------------------------------------------------------------------------------------------------------------------------------------------------------------------------------------------------------------------------------------------------------------------------------------------------------------------------------------------------------------------------------------------------------------------------------------------------------------------------------------------------------------------------------------------------------------------------------------------------------------------------------------------------------------------------------------------------------------------------------------------------------------------------------------------------------------------------------------------------------------------------------------------------------------------------------------------------------------------------------------------------------------------------------------------------------------------------------
Acutotyphlops_kunuaensis ------------------------------------------------------------------------------------------------------------------------------------------------------------------------------------------------------------------------------------------------------------------------------------------------------------------------------------------------------------------------------------------------------------------------------------------------------------------------------------------------------------------------------------------------------------------------------------------------------------------------------------------------------------------------------------------------------------------------------------------------------------------------------------------------------------------------------------------------------------------------------------------------------------------------------------------------------------------------------------------------------------------------------------------------------------------------------------------------------------------------------------------------------------------------------------------------------------------------------------------------------------------------------------------------------------------------------------------------------------------------------------------------------------------------------------------------------------------------------------------------------------------------------------------------------------------------------------------------------------------------------------------------------------------------------------------------------------------------------------------------------------------------------------------------------------------------------------------------------------------------------------------------------------------------------------------------------------------------------------------------------------------------------------------------------------------------------------------------------------------------------------------------------------------------------------------------------------------------------------------------------------------------------------------------------------------------------------------------------------------------------------------------------------------------------------------------------------------------------------------------------------------------------------------------------------------------------------------------------------------------------------------------------------------------------------------------------------------------------------------------------------------------------------------------------------------------------------------------------------------------------------------------------------------------------------------------------------------------------------------------------------------------------------------------------------------------------------------------------------------------------------------------------------------------------------------------------------------------------------------------------------------------------------------------------------------------------------------------------------------------------------------------------------------------------------------------------------------------------------------------------------------------------------------------------------------------------------------------------------------------------------------------------------------------------------------------------------------------------------------------------------------------------------------------------------------------------------------------------------------------------------------------------------------------------------------------------------------------------------------------------------------------------------------------------------------------------------------------------------------------------------------------------------------------------------------------------------------------------------------------------------------------------------------------------------------------------------------------------------------------------------------------------------------------------------------------------------------------------------------------------------------------------------------------------------------------------GCTGCCCCAATGAAGGAAGTTAGCCTCCGAGGGCAAGGCAACTTGGCTTATCCTGGTCTTCGGACACAGGGAAATCTGGAGAACCTTGGTGGGCCCAATGATGGCACAAGAGGATTAACATCTTTGGCAGACACTTTTGAACAAG---TTGAGGAGCTCCTGGATG---AGCAGCAGGTCATTCAGCCCAG---CAAGGAGAATAAAGATGCAGACTTGTACTCATCTCGAGTAATGCTAAGCAGTCAAGTGCCTTTGGAACCTCCCCTGCTCTTCCTGCTTGAGGAATATAAAAATTACTTGGATGCTGCAAACATGTCCATGAGGGTCCGGCGTCACTCTGACCCTGCTCGCCGTGGGGAGCTGAGCGTGTGTGAGAGTACAAGTGAGTGGGTAACAGCAGCTGAGAAAAAGACTGCAGTGGACATGTCAGGGGCCACCGTTACAGTTCTGGAGAAAGTCCCGGTACCCAAAGGCCAGCTGAAGCAATATTTTTATGAGACCAAATGCAGCTCGAAGGGTTATACAAAAGAAGGTTGTCGGGG-----ACAAGAGGTACTGGAATTCCCAGTGCCGAACT-------------TCCGCGCTCTCACAATGGATAACAAAAAA------------------------------------------------------------------------------------------------------------------------------------------------------------------------------------------------------------------------------------------------------------------------------------------------------------------------------------------------------------------------------------------------------------------------------------------------------------------------------------------------------------------------------------------------------------------------------------------------------------------------------------------------------------------------------------------------------------------------------------------------------------------------------------------------------------------------CTTGCTTATCTCCGTGGCATCCAGTCTACCAGCATGGATCA---AAGGAGTTTATCAGATGATTCCATGAATTCTTTGATTAGAACACTTATTCAAGCAGATATTTGGAAAAATAAGGTATCGAAGGAGACAGCCAGTACGAAGGATGACATTCAGATGACA---GCAAAGA---AAAGCCAGG---CTGAACCAGAT---ACAGCTGTTCACAAAAATATTAGATT---GGGTTTCAAGCCCGTTGTCTCTGTGGATACAGAATTATTGAGGCAGCAGAGACGGTTTAGCTCCCCCCGGGTTCTCTTGAGTGAAAATACCCCTTTGGAGCCCCCTCCTTTGTATCTGATGGAAGATCCCAC------------GATGCTGAACCGGACGTCTCGCCGGAAAAGGTTCGCTGAAGGAAAAGGCCACCGCGGGGAATATTCTGTGTGTGACAGCGAGAGCCGATGGATCACGGACAAATCCTCCGCTGTTGACATAAGAGGTCATCAAGTGACTGTCCTGGGAGAAATCCGCATGGGCCCTTCCCCGGTCAAACAATACTTTTATGAAACCAGGTGTAAGCAAGCCAGATCGGCCAAAACTGGCTGTCGTGGCATCGACGATAAGCACTGGAATTCCCAGTGCAAAACCTCACAGACATTTGTACGTGCG---------------------------------------------------------------------------------------------------------------------------------------------------------------------------------------------------------------------------------------------------------------------------------------------------------------------------------------------------------------------------------------------------------------------------------------------------------------------------------------------------------------------------------------------------------------------------------------------------------------------------------------------------------------------------------------------------------------------------------------------------------------------------------------------------------------------------------------------------------------------------------------------------------------------------------------------------------------------------------------------------------------------------------------------------------------------------------------------------------------------------------------------------------------------------------------------------------------------------------------------------------------------------------------------------------------------------------------------------------------------------------------------------------------------------------------------------------------------------------------------------------------------------------------------------------------------------------------------------------------------------------------------------------------------------------------------------------------------------------------------------------------------------------------------------------------------------------------------------------------------------------------------------------CCAACTTGAGATTGGTGAAGTGTACAACAACCCCACTGCAACGAAAGAAGAGAGAAGAAGGTG-C-GTC-GCTCTTGACAAACACCTCAGAAAGAAGATGAAATTGAAGCCTATGACAAGGATGAATGGAAACTTTGCAAGAAAACTCATGAGTAGGGAGACTGTGGATGCAGTTTGTGAGTTAATAAAGTGTGAGGAGAGACATAAAGCCCTCAGAGAATTAATGGACCTTTACCTGAAGATGAAACCAGTATGGAGGTCTTCATATCCCACCAAAGAATGTCCAGAACTTGTATGCCAGTATAGTTTTAATTCTCAGAGTTTTGCTGAGTTGCTTTCTACTAAATTCAGATACAGATATGAGGGCAAGGTTGCCAATTACTTTCACAAAGCACTTGCTCATGTTCCAGAAATTATAGAAAGAGATGGTTCCATTGGTGCTTGGGCAAGTGAGGGGAATGAATCAGGCAACAAAC-----------------------------------------------------------------------------------------------------------------------------------------------------------------------------------------------------------------------------------------------------------------------------------------------------------------------------------------------------------------------------------------------------------------------------------------------------------------------------------------------------------------------------------------------------------------------------------------------------------------------------------------------------------------------------------------------------------------------------------------------------------
Acutotyphlops_sp ------------------------------------------------------------------------------------------------------------------------------------------------------------------------------------------------------------------------------------------------------------------------------------------------------------------------------------------------------------------------------------------------------------------------------------------------------------------------------------------------------------------------------------------------------------------------------------------------------------------------------------------------------------------------------------------------------------------------------------------------------------------------------------------------------------------------------------------------------------------------------------------------------------------------------------------------------------------------------------------------------------------------------------------------------------------------------------------------------------------------------------------------------------------------------------------------------------------------------------------------------------------------------------------------------------------------------------------------------------------------------------------------------------------------------------------------------------------------------------------------------------------------------------------------------------------------------------------------------------------------------------------------------------------------------------------------------------------------------------------------------------------------------------------------------------------------------------------------------------------------------------------------------------------------------------------------------------------------------------------------------------------------------------------------------------------------------------------------------------------------------------------------------------------------------------------------------------------------------------------------------------------------------------------------------------------------------------------------------------------------------------------------------------------------------------------------------------------------------------------------------------------------------------------------------------------------------------------------------------------------------------------------------------------------------------------------------------------------------------------------------------------------------------------------------------------------------------------------------------------------------------------------------------------------------------------------------------------------------------------------------------------------------------------------------------------------------------------------------------------------------------------------------------------------------------------------------------------------------------------------------------------------------------------------------------------------------------------------------------------------------------------------------------------------------------------------------------------------------------------------------------------------------------------------------------------------------------------------------------------------------------------------------------------------------------------------------------------------------------------------------------------------------------------------------------------------------------------------------------------------------------------------------------------------------------------------------------------------------------------------------------------------------------------------------------------------------------------------------------------------------------------------------------------------------------------------------------------------------------------------------------------------------------------------------------------------------------------------------------------------------------------------------------------------------------------------------------------------------------------------------------------------------------------------------------------AGTTGCATGAAAGCTGCCCCAATGAAGGAAGTTAGCCTCCGAGGGCAAGGCAACTTGGCTTATCCTGGTCTTCGGACACAGGGAAATCGGGAGAACCTTGGTGGGCCCAATGATGCCACAAGAGGATTAACATCTTTGGCAGACACTTTTGAACAAG---TTGAGGAGCTCCTGGATG---AGCAGCAGGTCATTCAGCCCAG---CAAGGAGAATAAAGATGCAGACTTGTACTCATCTCGGGTAATGCTAAGCAGTCAAGTGCCTTTGGAGCCTCCCCTGCTCTTCCTGCTTGAGGAATATAAAAATTACTTGGATGCTGCAAACATGTCCATGAGGGTCCGGCGTCACTCTGACCCTGCTCGCCGTGGGGAGCTGAGCGTGTGTGAGAGTACAAGTGAATGGGTAACAGCAGCTGAGAAAAAGACTGCAGTGGACATGTCAGGGGCTACCGTTACAGTTCTGGAGAAAGTCCCAGTACCCAAAGGCCAGCTGAAGCAATATTTTTATGAGACCAAATGCAGCTCGAAAGGTTATACAAAAGAAGGTTGCCGGGGAATAGACAAGAGGTACTGGAATTCCCAGTGCCGAACTACGCAGTCTTACGTCCGCGCTCTCACAATGGATAACAAAAAA------------------------------------------------------------------------------------------------------------------------------------------------------------------------------------------------------------------------------------------------------------------------------------------------------------------------------------------------------------------------------------------------------------------------------------------------------------------------------------------------------------------------------------------------------------------------------------------------------------------------------------------------------------------------------------------------------------------------------------------------------------------------------------------------------------------------------------------ATCCAGTCTACCAGCATGGATCA---AAGGAGTTTATCAGATGATTCCATGAATTCTTTGATTAGAACACTTATTCAAGCAGATATTTGGAAAAATAAGGTATCGAAGGAGACAGCCAGTACGAAGAACGACATTCAGTTGACA---GCAAAGA---AAAACCAGG---CTGAACCAGAT---ACAGCAGTTCACAAAAATATTAGATT---GGGTTTCAAGCCCGTTGTCTCTGTGGATACAGAATTATTGAGGCAGCAGAGACGGTTTAGCTCCCCCCGGGTTCTCTTGAGTGAAAATACCCCTTTGGAGCCCCCTCCTTTGTATCTGATGGAAGATCCCAT------------GATGCTGAACCGGACGTCTCGCCGGAAAAGGTTCGCTGAAGGAAAAAGCCACCGCGGGGAATATTCTGTGTGTGACAGCGAGAGCCGATGGGTCACGGACAAATCCTCCGCTGTTGACATAAGAGGTCATCAAGTGACTGTCCTGGGAGAAATCCGCATGGGCCCTTCCCCGGTCAAACAATACTTTTATGAAACCAGGTGTAAGCAAGCCAGATCAGCCAAAACTGGCTGTCGTGGCATCGATGATAAGCACTGGAATTCCCAGTGCAAAACCTCACAGACATTTGTACGTGCG----------------------------------------------------------------------------------------------------------------------------------------------------------------------------------------------------------------------------------------------------------------------------------------------------------------------------------------------------------------------------------------------------------------------------------------------------------------------------------------------------------------------------------------------------------------------------------------------------------------------------------------------------------------------------------------------------------------------------------------------------------------------------------------------------------------------------------------------------------------------------------------------------------------------------------------------------------------------------------------------------------------------------------------------------------------------------------------------------------------------------------------------------------------------------------------------------------------------------------------------------------------------------------------------------------------------------------------------------------------------------------------------------------------------------------------------------------------------------------------------------------------------------------------------------------------------------------------------------------------------------------------------------------------------------------------------------------------------------------------------------------------------------------------------------------------------------------------------------------------------------------GCAGCCGAATTTTACAAATTATTCCAACTTGAGATTGGTGAAGTGTACAACAACCCCACTGCAACAAAAGAAGAGAGAAAAAGGTG-CAGTCAGCTCTTGACAAACACCTCAGAAAGAAGATGAAATTGAAGCCTATGACAAGGATGAATGGAAACTTTGCAAGAAAACTCATGAGTAGGGAGACTGTGGATGCCGTTTGTGAGTTAATAAAGTGTGAGGAGAGACATGAAGCCCTCAGAGAATTAATGGACCTTTACCTGAAGATGAAACCAGTATGGAGGTCTTCATGTCCCACCAAGGAATGTCCAGAACTTGTATGCCAGTATAGTTTTAACTCT---------------------------------------------------------------------------------------------------------------------------------------------------------------------------------------------------------------------------------------------------------------------------------------------------------------------------------------------------------------------------------------------------------------------------------------------------------------------------------------------------------------------------------------------------------------------------------------------------------------------------------------------------------------------------------------------------------------------------------------------------------------------------------------------------------------------------------------------------------------------------------------------------------------------------
Acutotyphlops_subocularis ----------------------------------------------------------------------------------------------------------------------------------------------------------------------------------------------AAC-----TTAAGGAAGAAATTTACGCCCGCTGTAAAATGCC--AAGTTAAAAATAATTTTTTTGCC--TTAAAA--------CTTTTGACTC-ATGAAAGC--CAAGGAACAAACT-AGGATTAGATACCCTACTA---TGCTTGGCAGAAACACGGTTAAAA----------GTTA-AAACCCGCCAGATTATTACGAGT-AAAAACTTAAAACTCAAAGGACTTGACGGTGTCCCACACACAACCTAGAGGAGCCTGTCCTAT-AATCGACAGTCCACGAAA-AACCTCACCACCTC------TTGCCAAA--------CAATCTATATACCGCCGTCGCAAGTCCACCTTTTGAGGGGAGAAAA-GTGAACGCAACAGTCTTACAC-----------TAATACGACAGGTCAAGGTGTAGTTTATGGGGTGGTCAGAGATGGGCTACATTTCCTTATTA-----AGGGAATA-------CCGACGGCT-TARTGAAAA---CCC---CTGAAGGTGGATTTAGTAGTAAAATAGAATTAGCAA--G------------------------------------------------------------------------------------------------------------------------------------------------------------------------------------------------------CAAAGGTAGCGTAATCATTTGTCTACTAATTATAGACCAGTATGAAAGGCCACATGAGGGTTAAACTGTCTCCTGCAACCAATTTACAAAACTGATCTCCTAGTCCAAAAGCTAGAATGATAATATAAGACGAGAAGACCCTGTGAAGCTTT-------AAAAATTTTA---TTAACTCAAATAA----TGAATA-----TTTTTAGTTGGGGCAACTTTGGAAAAAAAAGTAACTTCCAAAG-------------------------------------ACCAACAAGTCAACCAC--------------GACCCAG---------TATAACTGATAAATGAACTAAGTTACTCCAGGGATAACAGCGCAATCTTCTTCAAGAGCCCATATCAAAAAGAAGGTTTACGACCTCGATGTTGGATCAGGACACCCAAACGGCGCAGCCGCTGTTAAAGGTTTGTTTGTTCAACAATTAA-AGT------------------------------------------------------------------------------------------------------------------------------------------------------------------------------------------------------------------------------------------------------------------------------------------------------------------------------------------------------------------------------------------------------------------------------------------------------------------------------------------------------------------------------------------------------------------------------------------------------------------------------------------------------------------------------------------------------------------------------------------------------------------------------------------------------------------------------------------------------------------------------------------------------------------------------------------------------------------------------------------------------------------------------------------------------------------------------------------------------------------------------------------------------------------------------------------------------------------------------------------------------------------------------------------------------------------------------------------------------------------------------------------------------------------------------------------------------------------------------------------------------------------------------------------------------------------------------------------------------------------------------------------------------------------------------------------------------------------------------------------------------------------------------------------------------------------------------------------------------------------------------------------------------------------------------------------------------------------------------------------------------------------------------TGCTTGGCATTACAAATCCTTTCAGGACTCTTCCTAGCCATACACTACACAGCAGACATTACAACAGCATTCTCATCAATCATCCACATTTGCCGAGATGT---AAACGCAGGCTGATTTATTCAAAACCTCCATGCAAACGGAGCCTCCCTATTCTTCATCTGTATTTATATTCATATCGCACGCGGACTTTACTATGGGTCATATATATACAAAAACACTTGGCTAATTGGAGTGGCCATTCTTTTAACAACCATATTAACAGCTTTTCTGGGCTATGTCCTACCCTGAGGACAAATATCCTTATGGGGTGCAACCGTTATTACTAACCTACTTTCAGCTATCCCTTATGCAGGAACAACTTTAGTAACATGAATTTGGGGAGGTTTTTCTATCAGCAACTCTACCTTAACCCGATTCTTCACCTTCCACTTCCTCTTCCCATTTATCATCCTAGCCCTTTCAGCCTTACACATTCTATTCCTCCACGAAACCGGTTCTAACAACCCCCTGGGGACAAATTCAGACTCAGACAAAATCTCCTTCCACCCCTACTTCACAATAAAAGACGTCCTAGGGGTATCTCTTACACTTCTCTGCCTTCTAACTATAATCTTCTTTTCCCCATATTTACTTGGGGACCCGGAAAACTTCTCAAAAGCCAACCCGATGTCCACCCCA-----------------------------------------------------------------------------------------------------------------------------------------------------------------------------------------------------------------------------------------------------------------------------------------------------------------------------------------------AGTTGCATGAAAGCTGCCCCAATGAAGGAAGTTAGCCTCCGAGGGCAAGGCAACTTGGCTTATCCTGGTCTTCGGACACAGGGAAATCTGGAGAACCTTGGTGGGCCCAATGATGCCACAAGAGGATTAACATCTTTGGCAGACACTTTTGAACAAG---TTGAGGAGCTCCTGGATG---AGCAGCAGGTCATTCAGCCCAG---CAAGGAGAATAAGGATGCAGACTTGTACTCATCTCGAGTAATGCTAAGCAGTCAAGTGCCTTTGGAGCCTCCCCTGCTCTTCCTGCTTGAGGAATATAAAAATTACTTGGATGCTGCAAACATGTCCATGAGGGTCCGGCGTCACTCTGACCCGGCTCGCCGTGGGGAGCTGAGCGTGTGTGAGAGTACAAGTGAGTGGGTAACAGCAGCTGAGAAAAAGACTGCAGTGGACATGTCAGGGGCCACCGTTACGGTTCTGGAGAAAGTCCCGGTACCCAAAGGCCAGCTGAAGCAATATTTTTATGAGACCAAATGCAGCTCGAAGGGTTATACAAAAGAAGGTTGCCGGGGAATAGACAAGAGGTACTGGAATTCCCAGTGCCGAACTACGCAGTCTTACGTCCGTGCTCTCACAATGGATAACAAAAAA---------------------------------------------------------------------------------------------------------------------------------------------------------------------------------------------------------------------------------------------------------------------------------------------------------------------------------------------------------------------------------------------------------------------------------------------------------------------------------------------------------------------------------------------------------------------------------------------------------------------------------------------------------------------------------------------------------------------------------------------------------------------------------------------------------------------------------CTCCGTGGCATCCAGTCTACCAGCATGGATCA---AAGGAGTTTATCAGATGATTCCATGAATTCTTTGATTAGAACACTTATTCAAGCAGATGTTTGGAAAAATAAGGTATTGAAGGAGACAGCCAGTACGAAGGATGACATTCAGAAGACA---GCAAAGA---AAAACCAGT---CTGAACCAGAT---ACAGCTGTTCACAAAAATATTAGATT---GGGTTTCAAGCCCGTTGTCTCTGTGGATACAGACTTATTGAGGCAGCAGAGACGGTTTAGCTCCCCCCGGGTTCTCTTGAGTGAAAATACCCCTTTGGAGCCCCCTCCTTTGTATCTGATGGAAGATCCCAT------------GATGCTGAACCGGACGTCTCGCCGGAAAAGGTTTGCTGAAGGAAAAAGCCACCGCGGGGAATATTCTGTGTGTGACAGCGAGAGCCGATGGGTCACGGACAAATCCTCCGCTGTTGACATAAGAGGTCATCAAGTGACTGTCCTGGGAGAAATCCGCATGGGCCCTTCCCCGGTCAAACAATACTTTTATGAAACCAGGTGTAAGCAAGCCAGATCGGCCAAAACTGGCTGTCGTGGCATCGATGATAAGCACTGGAATTCCCAGTGCAAAACCTCACAGACATTTGTACGTGCG-------------------------------------------------------------------------------------------------------------------------------------------------------------------------------------------------------------------------------------------------------------------------------------------------------------------------------------------------------------------------------------------------------------------------------------------------------------------------------------------------------------------------------------------------------------------------------------------------------------------------------------------------------------------------------------------------------------------------------------------------------------------------------------------------------------------------------------------------------------------------------------------------------------------------------------------------------------------------------------------------------------------------------------------------------------------------------------------------------------------------------------------------------------------------------------------------------------------------------------------------------------------------------------------------------------------------------------------------------------------------------------------------------------------------------------------------------------------------------------------------------------------------------------------------------------------------------------------------------------------------------------------------------------------------------------------------------------------------------------------------------------------------------------------------------------------------------------------------------------------------------------------------------------------------------------------------------------------------------------------------------------------------------------------------------AAACTCATGAGTAGGGAGACTGTGGATGCAGTTTGTGAGTTAATAAAGTGTGAGGAGAGACATGAAGTCCTCAGAGAATTAATGAACCTTTACTTGAAGATGAAACCAGTATGGAGGTCTTCATGTCCCACCAAGGAATGTCCAGAACTTGTATGCCAGTATAGTTTTAATTCTCAGAGGTTTGCTGAGTTGCTTTCTACTAAATTCAGCTATAGATACGAGGGCAAGGTTACCA--------------------------------------------------------------------------------------------------------------------------------------------------------------------------------------------------------------------------------------------------------------------------------------------------------------------------------------------------------------------------------------------------------------------------------------------------------------------------------------------------------------------------------------------------------------------------------------------------------------------------------------------------------------------------------------------------------------------------------------------------------------------------------------------------------------------------------------------------------------
Adelophis_foxi --------------------------------------------------------------------------------------------------------------------------------------------------------------------------------------------------------------------------------------------------------------------------------------------------------------------------------------------------------------------------------------------------------------------------------------------------------------------------------------------------------------------------------------------------------------------------------------------------------------------------------------------------------------------------------------------------------------------------------------------------------------------------------------------------------------------------------------------------------------------------------------------------------------------------------------------------------------------------------------------------------------------------------------------------------------------------------------------------------------------------------------------------------------------------------------------------------------------------------------------------------------------------------------------------------------------------------------------------------------------------------------------------------------------------------------------------------------------------------------------------ATTAACCCAATATCATGACTTATAATCTCAACAAGCATCATTCTAAGCACATCCATAATCACATCAACAACACATTGACTAATAACCTGAACATGCCTAGAAATCAACACACTATCCATAACCCCTATAATCTCTAAACCAAACCACCCACGAGCAACGGAAGCCGCAACAAAATATTACCTAACCCAAACCATCGCTTCTACAACCATACTATTCTCAGCCACAATAAACGCCCTAAACACCTCAAACTGAGAAATACACCTCACAATAGAACCAATAACAA---CCATCATCACCCTAGCCCTCATAATAAAAATGGCAGCAGCACCATTCCACTTCTGACTCCCAGAAGTATCACAGGGGGCCACAACAATAACCACTTTAACAATCCTCACATGACAAAAAATTGCACCACTCACAATTCTACTCATCACCAACAACAAAACCAACACTTCACTTACACTACTATGCGCCACCCTATCAATCATCATCGGGGGCCTCGGGGGCCTCAACCAAACCCAACTACGAAAACTAATAGCATTTTCATCAATTGCCCATACAGGCTGAATCCTAGCAACACTAAAAATAGCACCAAACATCTCACTACTAACCTTTATAATCTACATCATAACCACAACCCCAATCTTCCTAACCATGAACATCACCACATCTACCACAATAAAAGACATTGGAACAGCTTGACCATCTTCACCAGCCTTAATATTACTACTCTCTACAAATATCCTATCAATAGGGGGTCTACCCCCAA---TAACAGGATTCATGCCCAAATGACTCATCCTGAATAAAATAATCAACACAAACATAACAATTGAAGCCACACTAATAGCATTAACCTCACTACTCAGCCTCTACGTATACATACGACTAATGTACATATCATCAATAACAACCCCACCACACACTACACTCACACCAATAAAATGACGAACCGCACATAAAAAACACACAATAATAACTTCTACACTAACAATAATAACCACCCTTCTACTTCCACTTACACCAAATATAT-------------------------------------------------------------------------------------------------------CCAATCGCYGGATCAATAGTACTAGCAGCAATCCTT---TTAAAACTGGGGGGCTATGGCATTATCCGAATAACACAAACCCTCCCAACAATAAAAACGGACATATTCCTACCATTTATCATCCTTGCCCTTTGAGGATCAACATTGGCTAACCTGACCTGCTTACAACAAACAGACCTAAAATCCCTAATCGCATATTCATCTATCAGCCACATAGGTCTAGTTATTTCTGCCATTATAATTCAAACGCAATGAAGCCTATCAGGAACTATAGCCCTAATAATCGCCCACGGATTTACCTCCTCAGCACTCTTCTGCCTAGCCAACACCTCCTATGAACGAACAAAAACCCGAATTATAATCCTCACACGAGGACTACACAACATCCTCCCTATAATAACCATCTGATGACTATTAATCAATCTAATAAATATTGCCACTCCTCCCAGTATAAACTTCACAGGCGAGCTATTAATCGCCTCATCCTTATTCAACTGATGTCCAACAACAATTATTATATTCGGCCTATCAATACTAATTACAGCATCCTACTCTCTTCACATATTTCTATCAACACAAATAAACCTCACACCATCAAACACCCCTATTCAA---CCTACACACTCACGAGAACACCTACTTATATTACTCCACACCCTACCACTTATATTAATCTCATTAAAACCTGAGCTGGTAATC------------------------------------TTACCAGTAGGACTAAACATTTCAACCTGATGAAACTTTGGATCTATACTATTAACCTGCTCAGCACTACAAATTATTACAGGGTTCTTTCTAGCAATCCACTATACAGCTAACATTAACCTAGCCTTCTCATCTATCATCCATATTACACGTGACGT---ACCATATGGGTGAATTATACAAAATACTCATGCAATCGGCGCATCCATATTCTTTATCTGTATTTACATCCACATTGCACGAGGACTATACTACGGCTCCTACTTAAACAAAGAAGTGTGACTATCCGGAACTACCCTTTTAATTATCCTAATAGCCACAGCCTTCTTCGGCTATGTCCTCCCATGAGGACAAATATCATTCTGAGCAGCAACAGTAATTACAAACCTATTAACCGCTGTACCATACCTCGGAAACAACCTTACAACCTGACTTTGAGGCGGATTCTCAATTAATGATCCAACCCTAACACGGTTCTTTGCCCTCCACTTTATCCTACCATTTGCCATTATCTCATTATCT-----------------------------------------------------------------------------------------------------------------------------------------------------------------------------------------------------------------------------------------------------------------------------------------------------------------------------------------------------------------------------------------------------------------------------------------------------------------------------------------------------------------------------------------------------------------------------------------------------------------------------TTGGCTTATCCTGGTCTCCGGACACAGGGAAATCTGGAGACCCTCAGTGGGCCCAATGACGCCACCAGAGGATTAACATCTTTGGCAGACACTTTTGAACATG---TTGAGGAGCTCCTGGACG---AGCAGCAGGTCATCCAACCCAG---CAAAGAAAATAAGGATGCCGACTTGTACTCATCACGGGTGATGCTAAGCAGTCAAGTGCCTTTGGAGCCTCCTCTGCTTTTCCTGCTCGAGGAGTATAAAAACTACTTGGATGCCGCAAACATGTCCATGAGGGTACGGCGCCATTCTGACCCTGCTCGCCGTGGGGAGCTGAGTGTGTGTGACAGTACTAGTGAGTGGGTGACAGCGGCTGAAAAAAAGACTGCAGTAGACATGTCTGGAGCAACAGTTACAGTCCTGGAAAAAGTCCCAGTGCCCAAAGGCCAACTGAAGCAATATTTTTATGAGACCAAGTGCAGCACGAAGGGTTATGCAAAAGAAGGCTGTAGGGGCATAGACAAGAGGTACTGGAATTCCCAGTGCCGAACTACTCAGTCTTACGTCCGCGCTCT-------------------------------------------------------------------------------------------------------------------------------------------------------------------------------------------------------------------------------------------------------------------------------------------------------------------------------------------------------------------------------------------------------------------------------------------------------------------------------------------------------------------------------------------------------------------------------------------------------------------------------------------------------------------------------------------------------------------------------------------------------------------------------------------------------------------------------------------------------------------------------------------AGTTTATCAGAAGATTCCATGAATTCTTTCCTTAAAACGTTGGTTCAAGCTGGCATTTGGAAGGACAAGACCCCCAAGCAGACGGACAGAATGAAGGACGGCGTGCCAACCACA---GTGGGGA---------AGG---TTGAGCCAGAG---TTGACTACAAACCAAGATATCCGTTT---GGGTTTCCAGCCCGTCGTTTCATTGGATGCAGAATTGCTGAGGCAGCAGAGGCGCTTTAGTTCTCCCCGGGTACTCCTGAGTGAAAACACCCCCCTGGAGCCCCCTCCCTTGTACCTGATGGAGGAGCCCAT------------GGTGGCGAACCGAACGTCGCGCCGGAAGAGGTATTCCGAAGGGAAAACCCACCGTGGGGAATATTCGGTGTGCGACAGCGAGAGCCGATGGGTGACGGACAAAACGTCAGCGGTGGACATCCGTGGGCACCAGGTGACTGTCCTGGGTGAAATCCGAATGGGACCCTCTCCGGTCAAACAATATTTTTACGAAACGAGGTGCAAGCAAGCCAAGCCCGCCAAAAGCGGCTGTCGCGGGATTGACGACAAGCAC----------------------------------------------------------------------------------------------------------------------------------------------------------------------------------------------------------------------------------------------------------------------------------------------------------------------------------------------------------------------------------------------------------------------------------------------------------------------------------------------------------------------------------------------------------------------------------------------------------------------------------------------------------------------------------------------------------------------------------------------------------------------------------------------------------------------------------------------------------------------------------------------------------------------------------------------------------------------------------------------------------------------------------------------------------------------------------------------------------------------------------------------------------------------------------------------------------------------------------------------------------------------------------------------------------------------------------------------------------------------------------------------------------------------------------------------------------------------------------------------------------------------------------------------------------------------------------------------------------------------------------------------------------------------------------------------------------------------------------------------------------------------------------------------------------------------------------------------------------------------------------------------------------------------------------------------------------------------------------------------------------------------------------------------------------------------------------------------------------------------------------------------------------------------------------------------------------------------------------------------------------------------------------------------------------------------------------------------------------------------------------------------------------------------------------------------------------------------------------------------------------------------------------------------------------------------------------------------------------------------------------------------------------------------------------------------------------------------------------------------------------------------------------------------------------------------------------------------------------------------------------------------------------------------------------------------------------------------------------------------------------------------------------------------------------------------------------------------------------------------------------------------------------------------------------------------------------
Adelphicos_quadrivirgatum -------------------------------------------------------------------------------------------------------------------------------------------------------------------------------------------------------------------------------------------------------------------------------------------------------------------------------------------------------------------------------------------------------------------------------------------------------------------------------------------------------------------------------------------------------------------------------------------------------------------------------------------------------------------------------------------------------------------------------------------------------------------------------------------------------------------------------------------------------------------------------------------------------------------------------------------------------------------------------------------------------------------------------------------------------------------------------------------------------------------------------------------------------------------------------------------------------------------------------------------------------------------------------------------------------------------------------------------------------------------------------------------------------------------------------------------------------------------------------------------------------------------------------------------------------------------------------------------------------------------------------------------------------------------------------------------------------------------------------------------------------------------------------------------------------------------------------------------------------------------------------------------------------------------------------------------------------------------------------------------------------------------------------------------------------------------------------------------------------------------------------------------------------------------------------------------------------------------------------------------------------------------------------------------------------------------------------------------------------------------------------------------------------------------------------------------------------------------------------------------------------------------------------------------------------------------------------------------------------------------------------------------------------------------------------------------------------------------------------------------------------------------------------------------------------------------------------------------------------------------------------------------------------------------------------------------------------------------------------------------------------------------------------------------------------------------------------------------------------------------------------------------------------------------------------------------------------------------------------------------------------------------------------------------------------------------------------------------------------------------------------------------------------------------------CACGCTCTTCTATTATTTAACCTGCTACCAGTAGGCCTAAACATTTCCACCTGATGAAACTTCGGCTCAATGCTACTAACCTGCTCAGCACTACAAATTTTAACTGGCTTCTTCTTAGCAATCCACTACACAGCCAACATCGACTTGGCCTTCTCATCTATTGTTCATATCACACGAGATGT---CCCATGCGGATGAATCATACAAAATATTCATGCAACCGGCGCATCTATATTTTTCATTTGCATCTATATCCACATCGCACGCGGACTCTATTACGGCTCCTACCTGAATAAAGGAGTCTGATTATCAGGAGTAGCCCTCCTTACTATTCTAATGGCAACTGCCTTTTTTGGTTACGTCCTTCCATGAGGACAAATATCATTCTGGGCCGCAACAGTAATTACTAACCTATTAACCGCTATTCCATACCTAGGGACCACTCTGACAACATGACTTTGAGGCGGGTTCTCTATCAACGACCCAACCCTCACACGATTCTTTGCATTACACTTCATCCTCCCATTTGCCATTATTTCGTTATCTTCCATCCACATCATACTTCTTCATAATGAAGGTTCTAGCAACCCACTAGGAACCAACTCAGACATTGATAAAATCCCGTTCCACCCATACCACTCCTACAAAGATGCCCTAATATTAACCATCCTTATTACTCTTCTATTCACTATTTTATCATTTACCCCCAATATATTCAACGACCCCGAAAACTTCTCTAAAGCTAACCCCATAGTAACACCCCAACACATTAAACCAGAATGGTACTTTCTATTTGCCTACGGCATCCTCCGATCTATCCCAAATAAACTCAACGGAACACTCGCCCTGGTAATATCTATCGCCATCCTTCTTACAACACCATTCACCCACACATCCCACTTACGCTCAATAATCTTTCGACCACTAGCCCAATTCATATTCTGAGCCTTAATCGCCACATTTATAACAATTACATGAGCCGCCACCAAACCAGTAGAACCACCATTCACACTTATTGGCCAAATAACCTCAATTTTATACTTTTCATTCTTCATTATG---AACCCACCACTCGGATGACTAGAAAATAAAAT----------------------------------------------------------------------------------------------------------------------------------------------------------------------------------------------------------------------------------------------------------------------------------------------------------------------------------------------------------------------------------------------------------------------------------------------------------------------------------------------------------------------------------------------------------------------------------------------------------------------------------------------------------------------------------------------------------------------------------------------------------------------------------------------------------------------------------------------------------------------------------------------TGGTTCTGTTTACAAGGCAACTTACCATGGAGCTACAGTGGCTGTGAAACAAGTGAAGAGATGCAGTAAGAACCATTTGGCATCACGGCAAAGCTTTTGGGCAGAACTAAATGTAGTACGTYTTGACCATAACAATGTGGTTCACATAGTAGCTGCTAGCACATGTACCCCTACTAGTCAGGATAGTTTGGGTACCATAGTTATGGAATATGCAGGTAATTGCACTCTACATCATGTTATCTATGGGACTAGTTATTTAA---CAGGCAAT---AA---CGATGGCCTTAAACGTGACCAAGGGTTTCTGAGTACAGCTCAGGCTGTCGTTTACTCCTGTGATATTGTGGCAGGGTTAACGTTTCTCCATTCTCAGTTAATTGTGCATCTGGATTTAAAACCTGCTAACATATTCATAACAGARCATAATGTTTGTAAGATTGGAGACTTTGGATGCTCCCAAAAGCTAGAAGATAGYGAATCTTCAGGACTACATCTTTGTCAGCAAGGTGGAACATACACACATCGTGCTCCTGAGCTTCTTAA------------------------------------------------------------------------------------------------------------------------------------------------------------------------------------------------------------------------------------------------------------------------------------------------------------------------------------------------------------------------------------------------------------------------------------------------------------------------------------------------------------------------------------------------------------------------------------------------------------------------------------------------------------------------------------------------------------------------------------------------------------------------------------------------------------------------------------------------------------------------------------------------------------------------------------------------------------------------------------------------------------------------------------------------------------------------------------------------------------------------------------------------------------------------------------------------------------------------------------------------------------------------------------------------------------------------------------------------------------------------------------------------------------------------------------------------------------------------------------------------------------------------------------------------------------------------------------------------------------------------------------------------------------------------------------------------------------------------------------------------------------------------------------------------------------------------------------------------------------------------------------------------------------------------------------------------------------------------------------------------------------------------------------------------------------------------------------------------------------------------------------------------------------------------------------------------------------------------------------------------------------------------------------------------------------------------------------------------------------------------------------------------------------------------------------------------------------------------------------------------------------------------------------------------------------------------------------------------------------------------------------------------------------------------------------------------------------------------------------------------------------------------------------------------------------------------------------------------------------------------------------------------------------------------------------------------------------------------------------------------------------------------------------------------------------------------------------------------------------------------------------------------------------------------------------------------------------------------------------------------------------------------------------------------------------------------------------------------------------------------------------------------------------------------------------------------------------------------------------------------------------------------------------------------------------------------------------------------------------------------------------------------------------------------------------------------------------------------------------------------------------------------------------------------------------------------------------------------------------------------------------
Afronatrix_anoscopus --------------------------------------------------------------------------------------------------------------------------------------------------------------------------------------------------------------------------------------------------------------------------------------------------------------------------------------------------------------------------------------------------------------------------------------------------------------------------------------------------------------------------------------------------------------------------------------------------------------------------------------------------------------------------------------------------------------------------------------------------------------------------------------------------------------------------------------------------------------------------------------------------------------------------------------------------------------------------------------------------------------------------------------------------------------------------------------------------------------------------------------------------------------------------------------------------------------------------------------------------------------------------------------------------------------------------------------------------------------------------------------------------------------------------------------------------------------------------------------------------ATTAACCTAACATCATGAACAACCCTAACAACAAGCATCATCTTAAGCACCATTATAATTACATCAACCACACATTGACTAATAACTTGGACATGCCTAGAAATCAACACACTAGCAATAACACCAATCATCTCTAAACCGAACCACCCACGAGCCACAGAAGCAGCAACAAAATACTTCCTGATCCAAACTATCGCCTCAACAACCATACTATTCGCGGCCACAATAAACGCCTTAAACACCTCAAACTGAGAAATACACATATCGACAGAACCAACAACAA---CAATCATCACCCTAGCCCTACTAATAAAAATAGCAGCAGCACCATTCCACTTCTGACTCCCAGAAATCTCACAAGGATCAACAACCCTAACCTCACTAACTATCCTAACATGACAAAAAATTGCCCCACTAACAATCCTAATAAACATAGACAACAAAACCTGCACCACCCTAATCCTTACATCCGCAATCCTATCAATCACCATTGGAGGACTTGGCGGACTCAACCAAACCCAACTACGAAAACTTATAGCATTCTCATCAATCGCCCACACAGGATGAATTATAGCAACCCTTACAACAGCACCAAACATCTCCATCATAACATTCTTCTTCTACATAATCACCACAACCCCAATCTTTCTAACCATAAACATTACCCACTCAAACACAATAAAAGACATCGGAACATCATGGACCATATCACCAACCATCATACTTCTCCTATCAACAACAATCATTTCACTGGGAGGACTACCCCCCA---CATCAGGATTCATACCAAAGTGATTAATCATAAACAAAATAGTATCCCTCAACATAATTATTGAAACTGTAATAATAGCCATAGCCTCACTACTCAGCCTCTACATCTACATACGACTAATATACCTATCATCAATAACCCTCCCCCCACATACTTCACTAATATCAATAAAATGACGAA---CACACAAAAAACACCCAATATTAACCTCCACACTAACAATAATAACAACAATACTACTCCCACTAACACCTAACATAT-------------------------------------------------------------------------------------------------------CCAATCGCTGGCTCCATAGTACTAGCCGCCATCCTC---CTAAAACTTGGAGGATACGGCATTATCCGGATAATACAAATCCTACCAACCATAAAAACAGACACATTCCTACCATTCATTATTCTTTCCCTATGGGGGGCAACCCTAGCTAACTTAACATGCCTACAACAAACAGACCTAAAATCTATAATCGCATATTCTTCCATTAGCCATATAGGCCTAATCATCGCCGCAATCCTAATTCAAACACAATGAGGCCTATCCGGAGCCATAGCCCTAATAATTGCCCACGGATTTACATCATCAGCACTATTCTGCCTAGCCAACACCACATACGAACGAACAAAAACCCGAATTTTAATCCTCACACGAGGCTTCCACAATATTTTACCAATAATAACATCCTGATGACTCCTAATTAACCTGATAAACATCGCCACACCACCCAGCATAAACTTCACAGGAGAACTATTAATTATATCCTCCCTATTCAACTGATGCCCAACAACAATCATTATTTTCGGACTCCTCATACTAATCACAGCATCATACTCTCTACATATGTTTTTATCAACACAAATAAACACACCAACATTAAATACCCAGACTCAA---CCAACACACTCACGAGAACACCTCCTCATAGCCATACACACCATCCCCCTAATCCTTATCTCAATAAAACCAGAACTTGTAATC----------------------------------------------------------------------------------------------------------------------------------------------------------------------------------------------------------------------------------------------------------------------------------------------------------------------------------------------------------------------------------------------------------------------------------------------------------------------------------------------------------------------------------------------------------------------------------------------------------------------------------------------------------------------------------------------------------------------------------------------------------------------------------------------------------------------------------------------------------------------------------------------------------------------------------------------------------------------------------------------------------------------------------------------------------------------------------------------------------------------------------------------------GAGTTGCATGAAAGCTGCCCCCATGAAGGAAGTTAGTATCAGAGGACAAGGCAGCTTGGCTTATCCTGGTCTTCGGACACAGGGAAATCTGGAGACCCTCAGTGGGCCCAATGATGCCACCAGAGGATTAACATCTTTGGCAGACACTTTTGAACATG---TTGAGGAGCTCCTGGATG---AGCAGCAGGTCATTCAACCCAACAACAAGGAAAATAAGGATGCAGACTTGTACTCATCACGGGTGATGCTAAGCAGTCAAGTGCCTTTGGAGCCTCCTCTGCTTTTCCTGCTCGAGGAGTATAAAAACTACTTGGATGCTGCAAACATGTCCATGAGGGTCCGGCGCCATTCTGACCCTGCTCGCCGTGGAGAACTGAGTGTGTGTGACAGTACTAGTGAGTGGGTGACAGCAGCTGAAAAAAAGACTGCAGTAGACATGTCTGGAGCAACAGTTACAGTCYTGGAAAAAGTCCCAGTGCCCAAAGGCCAACTGAAGCAATATTTTTATGAGACCAAGTGCAGCACGAAGGGTTATGCAAAAGAAGGCTGTAGGGGCATAGACAAGAGGTACTGGAATTCCCAGTGCCGAACTACTCAGTCTTACGTCCGCGCTCTCACCATGGATAACAAAAAGAGAGTTGGATGGCGCTTTATAAGAATAGACACTTCCTGT-------------------------------------------------------------------------------------------------------------------------------------------------------------------TCTCCTTGGCTCTGGTGGGTTTGGTTCTGTTTATAAAGCAACTTACCATGGAGCTACAGTGGCTGTAAAACAAGTGAAGAGATGCAGTAAGAACCATTTGGCATCACGGCAAAGCTTCTGGGCAGAACTAAACGTAGCACGTCTTGACCATAACAATGTGGTACACATAGTAGCTGCTAGCACATGTACCCCTACTAGTCAAGATAGTTTGGGTACCATAATTATGGAATATGCAGGTAATTGCACTCTACATCATGTTATCTATGGGACTGGTTATTTAA---CAGGAAAT---AA---CGATGGCCTTAAATGTGATCATGGATTTTTGAGTACAACTCAGGCTGTCATTTACTCCTTTGATATTGTGGCAGGATTAATCTTTCTCCACTCTCAGTTAATTGTGCATCTGGATTTAAAACCTGCTAACATATTCATAACAGAACATAATGTTTGTAAGATTGGAGACTTTGGATGTTCCCAAAAGCTAGAAGATAGCGAATCTTCAGGACTACATCTTTGTCATCAAGGGGGAACATACACACATCGTGCTCCTGAAGTTCTAAA--------------------------------------------------------------------------------------------------TTCCTTAAAACGTTGGTTCAAGCTGGCATTTGGAAGAACAAGATCCCCAAGCAGACGGCCAGAACGAAGGACGGCGTGCCAACYACA---GTGGTGAGGAAAACCGAGG---TTGAAACAGAG---TTGGCGACAAACCAAGATATCCGATT---GGGTTTCCAGCCRGTCATTTCGTTGGATGCCGAATTACTAAGACAGCAGAGACGCTTCAGTTCTCCCCGGGTGCTCCTGAGTGAAAATACCCCCCTGGACCCCCCTCCCTTGTACCTGATGGAGGAGCCCAT------------GGCGGTGAACCGAACGTCACGCCGGAAGAGGTATTCTGAAGGGAAAACCCACCGCGGGGAATATTCGGTGTGCGACAGCGAGAGCCGATGGGTCACGGACAAAACRTCCGCGGTGGACATCCGAGGACACCAGGTGACTGTCCTGGGTGAAATTCGAATGGGCCCCTCT------------------------------------------------------------------------------------------------------------------------------------------------------------------------------------------------------------------------------------------------------------------------------------------------------------------------------------------------------------------------------------------------------------------------------------------------------------------------------------------------------------------------------------------------------------------------------------------------------------------------------------------------------------------------------------------------------------------------------------------------------------------------------------------------------------------------------------------------------------------------------------------------------------------------------------------------------------------------------------------------------------------------------------------------------------------------------------------------TGCATGCTCTCCGAACAGCTGAGAAGTCCCTTCTGCCTGGTTATCACCCCTTTGAATGGGAGCCTCCTTTGAAAAATGTGTCTAGTAACACAGATGTAGGCATTATTGATGGGCTCTCAGGAATACAACAGTCTGTAGATGACTACCCAGTGGATACAATTGCAAAACGATTTCGATATGATGCAGCTTTGGTGGCTGCCCTTATGGATCTAGAAGAAGAAATTTTAGAAGGACTGAAAACTCATGACTTGGATGACTATTTGAAAGGACCCTTCACTGTAGTGATTAAAGAATCCTGCGATGGAATGGGAGATGTCAGTGAAAAGCATGGCTGTGGCCCAGCGGTTCCTGAAAAGGCTGTTCGATTCTCCTTCACCCTCATGAGCATCACTGTAACTCATGAACATGGCAGTGCAAGGATTTTTGAAGAAAACAAACCCAATTCAGAGTTGTGTTGTAAGCCTTTGTGCCTAATGCTGGCTGATGAGTCAGATCACGAGACTCTCACTGCCATCCTGAGTCCTCTTATAACAGAACGGGAAGTCATGAAACATAGTGCATTGATACTTTATATGGCTGGTATTCCTAGAATTTTCAAGTTCATATTTAGGGGCACTGGATATGATGAAAAACTTGTCCGTGAAGTTGAAGGTCTTGAAGCATCAGGCTCTACTTACATTTGTACACTTTGTGATGCTACCCGCCTAGAAGCCTCTCAGAACCTCATCCTGCATTCTGTAACCAGGAATCATGCTGAAAACTTAGAACGATATGAAGTGTGGCGGTCTAATCCTTACCATGAAGCTGTTGATGAATTACGTCACAGAGTGAAAGGTGTTTCTTCCAAGCCTTTTATTGAGACTGTGCCTTCAATAG----------------------------------------------------------------------------------------------------------------------------------------------------------------------------------------------------------------------------------------------------------------------------------------------------------------------------------------------------------------------------------------------------------------------------------------------------------------------------------------------------------------------------------------------------------------------------------------------------------------------------------------------------------------------------------------------------------------------------------------------------------------------------------------------------------------------------------------------------------------------------------------------------------------------------------------------------------------------------------------------------------------------------------------------------------------------------------------------------------------------------------------------------------------------------------------------------------------------------------------------------------------------------------
Afrotyphlops_angolensis ------------------------------------------------------------------------------------------------------------------------------------------------------------------------------------------------------------------------------------------------------------------------------------------------------------------------------------------------------------------------------------------------------------------------------------------------------------------------------------------------------------------------------------------------------------------------------------------------------------------------------------------------------------------------------------------------------------------------------------------------------------------------------------------------------------------------------------------------------------------------------------------------------------------------------------------------------------------------------------------------------------------------------------------------------------------------------------------------------------------------------------------------------------------------------------------------------------------------------------------------------------------------------------------------------------------------------------------------------------------------------------------------------------------------------------------------------------------------------------------------------------------------------------------------------------------------------------------------------------------------------------------------------------------------------------------------------------------------------------------------------------------------------------------------------------------------------------------------------------------------------------------------------------------------------------------------------------------------------------------------------------------------------------------------------------------------------------------------------------------------------------------------------------------------------------------------------------------------------------------------------------------------------------------------------------------------------------------------------------------------------------------------------------------------------------------------------------------------------------------------------------------------------------------------------------------------------------------------------------------------------------------------------------------------------------------------------------------------------------------------------------------------------------------------------------------------------------------------------------------------------------------------------------------------------------------------------------------------------------------------------------------------------------------------------------------------------------------------------------------------------------------------------------------------------------------------------------------------------------------------------------------------------------------------------------------------------------------------------------------------------------------------------------------------------------------------------------------------------------------------------------------------------------------------------------------------------------------------------------------------------------------------------------------------------------------------------------------------------------------------------------------------------------------------------------------------------------------------------------------------------------------------------------------------------------------------------------------------------------------------------------------------------------------------------------------------------------------------------------------------------------------------------------------------------------------------------------------------------------------------------------------------------------------------------------------------------------------------------------------------------------------------------------------------------------------------------------------------------------------------------------------------------------------------------------------AGTTGCATGAAAGCTGCTCCAATGAAGGAAGTTAGCATCCGAGGGCAAGGCAACTTGGCTTATCCTGGTCTTCGGACACAGGGAAATCTGGAGAACCTTGGTGGGCCCAATGATGCCACAAGAGGATTAACATCTTTGGCAGACACATTTGAACAAG---TTGAGGAGCTCCTAGATG---AGCAGCAGGCCATTCAGCCCAG---CAAGGAGAATAAGGATGCAGACTTGTACTCGTCTCGGGTAATGCTAAGCAGCCAAGTGCCTTTGGAGCCTCCCCTGCTTTTCCTGCTTGAGGAATATAAAAATTACTTGGATGCTGCAAACATGTCCATGAGGGTCCGGCGTCACTCTGACCCTGCTCGCCGTGGAGAGCTGAGCGTGTGTGAGAGTACAAGTGAGTGGGTAACAGCAGCAGAGAAAAAGACTGCAGTGGACATGTCAGGGGCCACCGTTACAGTTCTGGAAAAAGTCCCGGTACCCAAAGGCCAGCTGAAGCAATATTTTTATGAGACCAAATGCAGCTCGAAGGGTTATACGAAAGAAGGCTGCAGGGGCATAGACAAGAGGTACTGGAATTCCCAGTGCCGAACTACGCAGTCTTATGTCCGAGCTCTCACCATGGATAACAAAAAA------------------------------------------------------------------------------------------------------------------------------------------------------------------------------------------------------------------------------------------------------------------------------------------------------------------------------------------------------------------------------------------------------------------------------------------------------------------------------------------------------------------------------------------------------------------------------------------------------------------------------------------------------------------------------------------------------------------------------------------------------------------------------------------------------------------------CTTGCTTATCTCCGTGGCATCCAGTCTACCAGCATGGATCA---AAGGAGTTTATCAGATGATTCCATGAATTCTTTGATTAGAACACTTATTCAAGCAGACATTTGGAAAAACAAGGTATCTAAGCAGACGGCCGGTACGAAGGATGACATTCAGACCACA---GCGAAGA---AAAATGAGG---CTGGACCAGAG---ACAGAGGCTCAGAAAAATATGAGATT---GGGTTTCAAGCCCGTTGTGTCTGTGGATACCGAATTATTGAGGCAGCAGAGACGGTTTAGCTCCCCCCGGGTCCTCTTGAGTGAAAATACCCCTCTGGAGCCCCCTCCTTTGTATTTGATGGAAGATCCCAC------------GATGGGGAACCGGACGTCTCGCCGGAAAAGGTTTGCTGAAGGAAAGAGCCACCGTGGGGAATACTCTGTGTGTGACAGCGAGAGCCGATGGGTCACGGACAAATCCTCTGCTGTTGACATCAGAGGGCATCAAGTGACGGTCCTGGGAGAAATCCGCATGGGCCCTTCCCCGGTCAAACAATATTTCTATGAAACCAGGTGTAAGCAAGTCAGATCTGCCAAAAGTGGCTGTCGGGGCATCGATGACAAGCACTGGAATTCCCAGTGCAAAACCTCACAGACATTTGTACGCGCA-------------------------------------------------------------------------------------------------------------------------------------------------------------------------------------------------------------------------------------------------------------------------------------------------------------------------------------------------------------------------------------------------------------------------------------------------------------------------------------------------------------------------------------------------------------------------------------------------------------------------------------------------------------------------------------------------------------------------------------------------------------------------------------------------------------------------------------------------------------------------------------------------------------------------------------------------------------------------------------------------------------------------------------------------------------------------------------------------------------------------------------------------------------------------------------------------------------------------------------------------------------------------------------------------------------------------------------------------------------------------------------------------------------------------------------------------------------------------------------------------------------------------------------------------------------------------------------------------------------------------------------------------------------------------------------------------------------------------------------------------------------------------------------------------------------------------------------------------------------------------------------------------------------------------GAAGTATACAACA-CCGCAACATAACGAAAGAAGAGAGAAAAAGGTGGCAGTCAGCTCTTGACAAACACCTCAGAAAGAAGATGAAATTGAAGCCTATGACAAGGATGAATGGAAACTTTGCAAGAAAACTCATGAGTAGGGAGACTGTGGATGCAGTTTGTGAACTAATAAAATGTGAGGAGAGACACGAAGCCCTCAGAGAATTAATGGATCTTTACCTGAAGATGAAACCAGTATGGAGGTCTTCCTGTCCCACCAAGGAATGCCCAGAACT-GTATGCCAGTATAGTTTTAACTCTCAGAGAT--------------------------------------------------------------------------------------------------------------------------------------------------------------------------------------------------------------------------------------------------------------------------------------------------------------------------------------------------------------------------------------------------------------------------------------------------------------------------------------------------------------------------------------------------------------------------------------------------------------------------------------------------------------------------------------------------------------------------------------------------------------------------------------------------------------------------------------------------------------------------------------------------------------------
Afrotyphlops_bibronii ------------------------------------------------------------------------------------------------------------------------------------------------------------------------------------------------------------------------------------------------------------------------------------------------------------------------------------------------------------------------------------------------------------------------------------------------------------------------------------------------------------------------------------------------------------------------------------------------------------------------------------------------------------------------------------------------------------------------------------------------------------------------------------------------------------------------------------------------------------------------------------------------------------------------------------------------------------------------------------------------------------------------------------------------------------------------------------------------------------------------------------------------------------------------------------------------------------------------------------------------------------------------------------------------------------------------------------------------------------------------------------------------------------------------------------------------------------------------------------------------------------------------------------------------------------------------------------------------------------------------------------------------------------------------------------------------------------------------------------------------------------------------------------------------------------------------------------------------------------------------------------------------------------------------------------------------------------------------------------------------------------------------------------------------------------------------------------------------------------------------------------------------------------------------------------------------------------------------------------------------------------------------------------------------------------------------------------------------------------------------------------------------------------------------------------------------------------------------------------------------------------------------------------------------------------------------------------------------------------------------------------------------------------------------------------------------------------------------------------------------------------------------------------------------------------------------------------------------------------------------------------------------------------------------------------------------------------------------------------------------------------------------------------------------------------------------------------------------------------------------------------------------------------------------------------------------------------------------------------------------------------------------------------------------------------------------------------------------------------------------------------------------------------------------------------------------------------------------------------------------------------------------------------------------------------------------------------------------------------------------------------------------------------------------------------------------------------------------------------------------------------------------------------------------------------------------------------------------------------------------------------------------------------------------------------------------------------------------------------------------------------------------------------------------------------------------------------------------------------------------------------------------------------------------------------------------------------------------------------------------------------------------------------------------------------------------------------------------------------------------------------------------------------------------------------------------------------------------------------------------------------------------------------------------------------------AG--GC-TGA-AGCTG-TCCA-TGAAGGAAGTTAGCATCCGAGGGCAAGGCAACTTGGCTTATCCTGGTCTTCGGACACAGGGAAATCTGGAGAACCTTGGTGGGCCCAATGATGCCACAAGAGGATTAACATCTTTGGCAGACACTTTTGAACAAG---TTGAGGAGCTCCTGGATG---AGCAGCAGGCCATTCAGCCCAG---CAAGGAGAATAAGGATGCAGACTTGTACTCGTCTCGGGTGATGCTAAGCAGCCAAGTGCCTTTGGAGCCTCCCCTGCTTTTCCTGCTTGAGGAATATAAAAATTACTTGGATGCTGCAAACATGTCCATGAGGGTCCGGCGCCACTCTGACCCTGCTCGCCGTGGGGAGCTGAGCGTGTGTGAGAGTACAAGTGAGTGGGTAACAGCAGCAGAGAAAAAGACTGCAGTGGACATGTCAGGGGCCACCGTTACAGTTCTGGAAAAAGTCCCGGTACCCAAAGGCCAGTTGAAGCAATATTTTTATGAGACCAAATGCAGCTCGAAGGGTTATACGAAAGAAGGCTGCAGGGGCATAGAC-AGAGGTACTGGAATTCCCAGTGCCGAACTACGCAGTCTTATGTCCGAGCTCTCACCATGGATAACAAAAAA------------------------------------------------------------------------------------------------------------------------------------------------------------------------------------------------------------------------------------------------------------------------------------------------------------------------------------------------------------------------------------------------------------------------------------------------------------------------------------------------------------------------------------------------------------------------------------------------------------------------------------------------------------------------------------------------------------------------------------------------------------------------------------------------------------------------CTTGCTTATCTCCGTGGCATCCAGTCTACCAGCATGGATCA---AAGGAGTTTATCAGATGATTCCATGAATTCTTTGATTAGAACACTTATTCAAGCAGACATTTGGAAAAACAAGGTATCGAAGCAGACGGCCGGTACGAAGGATGACATTCAGACCACA---GCGAAGA---AAAACGAGG---CTGAACCAGAT---ACAGATGCT------------------------------CACGTTGTGTCTGTGGATACAGAATTATTGAGGCAGCAGAGACGATTTAGCTCCCCCCGGGTCCTCTTGAGTGAAAATACCCCTCTGGAGCCCCCTCCTTTGTATTTGATGGAAGATCCCAC------------GATGGG-AACCGGACATCTCGCCGGAAAAGGTTCGCTGAAGGAAAGAGCCACCGTGGGGAATATTCTGTGTGTGACAGCGAGAGCCGATGGGTCACGGACAAATCCTCTGCTGTTGACATCAGAGGGCATCAAGTAACGGTCCTGGGAGAAATCCGCATGGGCCCTTCCCC-GTCAAACAATATTTCTATGAAACCAGGTGTAA-CAAGTCAGATCTGCCAAAAGTGGCTGTCGGGGCATCGACGACAAGCACTGGAATTCCCAGTGCAAAACCTCACAGACCTTTGTCCGTGCA----------------------------------------------------------------------------------------------------------------------------------------------------------------------------------------------------------------------------------------------------------------------------------------------------------------------------------------------------------------------------------------------------------------------------------------------------------------------------------------------------------------------------------------------------------------------------------------------------------------------------------------------------------------------------------------------------------------------------------------------------------------------------------------------------------------------------------------------------------------------------------------------------------------------------------------------------------------------------------------------------------------------------------------------------------------------------------------------------------------------------------------------------------------------------------------------------------------------------------------------------------------------------------------------------------------------------------------------------------------------------------------------------------------------------------------------------------------------------------------------------------------------------------------------------------------------------------------------------------------------------------------------------------------------------------------------------------------------------------------------------------------------------------------------------------------------------------------------------------------------------------GCAGCTGAATTTTACAAATTATTCCAACTTGAGATTGGTGAAGTATACAACAACCGCAGCATAACGAAAGAAGAGAGAAAAAGGTGGCAGTCGACACTTGACAAACACCTCAGAAAGAAGATGAAATTGAAGCCTATGACAAGGATGAATGGAAACTTTGCAAGAAAACTCATGAGTAGGGAGACCGTGGATGCAGTTTGTGAACTAATAAAGTGTGAGGAGAGACACGAAGCCCTCAGAGAATTAATGGACCTTTACCTGAAGATGAAACCAGTATGGAGGTCTTCATGTCCCACCAAGGAATGCCCAGAACTTGTATGCCAGTATAGTTTTAACTCTCAGAGATTTGCTGAGTTGCTTTCTACTAAATTCAGTTACAGATATGAGGGCAAGATTACCA--------------------------------------------------------------------------------------------------------------------------------------------------------------------------------------------------------------------------------------------------------------------------------------------------------------------------------------------------------------------------------------------------------------------------------------------------------------------------------------------------------------------------------------------------------------------------------------------------------------------------------------------------------------------------------------------------------------------------------------------------------------------------------------------------------------------------------------------------------------
Afrotyphlops_congestus ------------------------------------------------------------------------------------------------------------------------------------------------------------------------------------------------------------------------------------------------------------------------------------------------------------------------------------------------------------------------------------------------------------------------------------------------------------------------------------------------------------------------------------------------------------------------------------------------------------------------------------------------------------------------------------------------------------------------------------------------------------------------------------------------------------------------------------------------------------------------------------------------------------------------------------------------------------------------------------------------------------------------------------------------------------------------------------------------------------------------------------------------------------------------------------------------------------------------------------------------------------------------------------------------------------------------------------------------------------------------------------------------------------------------------------------------------------------------------------------------------------------------------------------------------------------------------------------------------------------------------------------------------------------------------------------------------------------------------------------------------------------------------------------------------------------------------------------------------------------------------------------------------------------------------------------------------------------------------------------------------------------------------------------------------------------------------------------------------------------------------------------------------------------------------------------------------------------------------------------------------------------------------------------------------------------------------------------------------------------------------------------------------------------------------------------------------------------------------------------------------------------------------------------------------------------------------------------------------------------------------------------------------------------------------------------------------------------------------------------------------------------------------------------------------------------------------------------------------------------------------------------------------------------------------------------------------------------------------------------------------------------------------------------------------------------------------------------------------------------------------------------------------------------------------------------------------------------------------------------------------------------------------------------------------------------------------------------------------------------------------------------------------------------------------------------------------------------------------------------------------------------------------------------------------------------------------------------------------------------------------------------------------------------------------------------------------------------------------------------------------------------------------------------------------------------------------------------------------------------------------------------------------------------------------------------------------------------------------------------------------------------------------------------------------------------------------------------------------------------------------------------------------------------------------------------------------------------------------------------------------------------------------------------------------------------------------------------------------------------------------------------------------------------------------------------------------------------------------------------------------------------------------------------------------------------AGTTGCATGAAAGCTGCTCCAATGAAGGAAGTTAGCATCCGAGGGCAAGGCAACTTGGCTTATCCTGGTCTTCGGACACAGGGAAATCTGGAGAACCTTGGTGGGCCCAATGATGCCACAAGAGGATTAACATCTTTGGCAGACACTTTTGAACAAG---TTGAGGAGCTCCTGGATG---AGCAACAGGCCATTCAGCCCAG---CAAGGAGAATAAGGATGCAGACTTGTACTCTTCTCGGGTGATGCTAAGCAGCCAAGTGCCTTTGGAGCCTCCCCTGCTCTTCCTGCTTGAGGAATATAAAAACTACTTGGATGCTGCAAACATGTCCATGAGGGTCCGGCGCCACTCTGACCCTGCTCGCCGTGGGGAGCTGAGCGTGTGTGAGAGTACAAGTGAGTGGGTAACAGCAGCAGAGAAAAAGACTGCAGTGGACATGTCAGGGGCCACCGTTACAGTTCTGGAAAAAGTCCCGGTACCCAAAGGCCAGTTGAAGCAATATTTTTATGAGACCAAATGCAGCTCAAAGGGTTATACGAAA---------------------------------------------------------------------------------------------------------------------------------------------------------------------------------------------------------------------------------------------------------------------------------------------------------------------------------------------------------------------------------------------------------------------------------------------------------------------------------------------------------------------------------------------------------------------------------------------------------------------------------------------------------------------------------------------------------------------------------------------------------------------------------------------------------------------------------------------------------------------------------------------------------------------CTTGCTTATCTCCGTGGCATCCAGTCTACCAGCATGGATCA---AAGGAGTTTATCAGATGATTCCATGAATTCTTTGATTAGAACACTTATTCAAGCAGACATTTGGAAAAACAAGGTATCGAAGCAGACGGCCGGTACGAAGGATGACATTCAGACCACA---GCGAAGA---AAAACGAGG---CTGAACCAGAT---ACAGAT-------------------------GTT-----CACGTTG------TGGATACAGAATTATTGAGGCAACAGAGACGATTTAGCTCCCCCCGGGTCCTCTTGAGTGAAAACACCCCTCTGGAGCCCCCTCCTTTGTATTTGATGGAAGATCCCAC------------GATGGGGAACCGGACATCTCGCCGGAAAAGGTTCGCTGAAGGAAAGAGCCACCGTGGGGAATATTCTGTGTGTGACAGCGAGAGCCGATGGGTCACGGACAAATCCTCTGCTGTTGACATCAGAGGGCATCAAGTAATGGTCCTGGGAGAAATCCGCATGGGTCCTTCCCCGGTCAAACAATATTTCTATGAAACCAGGTGTAAGCAAGTCAGATCTGCCAAAAGTGGCTGTCGGGGTATCGATGACAAGCACTGGAATTCCCAGTGCAAAACCTCACAGACATTTGTCCGCGCA----------------------------------------------------------------------------------------------------------------------------------------------------------------------------------------------------------------------------------------------------------------------------------------------------------------------------------------------------------------------------------------------------------------------------------------------------------------------------------------------------------------------------------------------------------------------------------------------------------------------------------------------------------------------------------------------------------------------------------------------------------------------------------------------------------------------------------------------------------------------------------------------------------------------------------------------------------------------------------------------------------------------------------------------------------------------------------------------------------------------------------------------------------------------------------------------------------------------------------------------------------------------------------------------------------------------------------------------------------------------------------------------------------------------------------------------------------------------------------------------------------------------------------------------------------------------------------------------------------------------------------------------------------------------------------------------------------------------------------------------------------------------------------------------------------------------------------------------------------------------------------GCAGCTGAATTTTACAAATTATTCCAACTTGAGATTGGTGAAGTATACAACAACTGCAGCATAACAAAAGAAGAGAGAAAAAGGTGGCAGTGGGCACTTGACAAACACCTCAGAAAGAAGATGAAATTGAAGCCTATGACAAGGATGAATGGAAACTTTGCAAGAAAACTCATGAGTAGGGAGACTGTGGATGCAGTTTGTGAACTAATAAAGTGTGAGGAGAGACACAAAGCCCTCAGAGAATTAATGGACCTTTACTTGAAGATGAAACCAGTATGGAGGTCTTCATGTCCCACCAAGGAATGCCCAGAACTTGTATGCCAGTATAGTTTTAACTCTCAGAGATTTGCTGAGTTGCTTTCTACTAAATTCAGTTACAGATATGAAGGCAAGATTACCAATTACTTTCACAAAGCGCTTGCTCATGTTCCAGAAATTATAGAAAGAGATGGCTCCATTGGTGCTTGGGCAAGTGAGGGAAATGAATCAGGCAACAAACTGTTTAGGCGCTTT---------------------------------------------------------------------------------------------------------------------------------------------------------------------------------------------------------------------------------------------------------------------------------------------------------------------------------------------------------------------------------------------------------------------------------------------------------------------------------------------------------------------------------------------------------------------------------------------------------------------------------------------------------------------------------------------------------------------------------------------
Afrotyphlops_elegans ------------------------------------------------------------------------------------------------------------------------------------------------------------------------------------------------------------------------------------------------------------------------------------------------------------------------------------------------------------------------------------------------------------------------------------------------------------------------------------------------------------------------------------------------------------------------------------------------------------------------------------------------------------------------------------------------------------------------------------------------------------------------------------------------------------------------------------------------------------------------------------------------------------------------------------------------------------------------------------------------------------------------------------------------------------------------------------------------------------------------------------------------------------------------------------------------------------------------------------------------------------------------------------------------------------------------------------------------------------------------------------------------------------------------------------------------------------------------------------------------------------------------------------------------------------------------------------------------------------------------------------------------------------------------------------------------------------------------------------------------------------------------------------------------------------------------------------------------------------------------------------------------------------------------------------------------------------------------------------------------------------------------------------------------------------------------------------------------------------------------------------------------------------------------------------------------------------------------------------------------------------------------------------------------------------------------------------------------------------------------------------------------------------------------------------------------------------------------------------------------------------------------------------------------------------------------------------------------------------------------------------------------------------------------------------------------------------------------------------------------------------------------------------------------------------------------------------------------------------------------------------------------------------------------------------------------------------------------------------------------------------------------------------------------------------------------------------------------------------------------------------------------------------------------------------------------------------------------------------------------------------------------------------------------------------------------------------------------------------------------------------------------------------------------------------------------------------------------------------------------------------------------------------------------------------------------------------------------------------------------------------------------------------------------------------------------------------------------------------------------------------------------------------------------------------------------------------------------------------------------------------------------------------------------------------------------------------------------------------------------------------------------------------------------------------------------------------------------------------------------------------------------------------------------------------------------------------------------------------------------------------------------------------------------------------------------------------------------------------------------------------------------------------------------------------------------------------------------------------------------------------------------------------------------------------------AGTTGCATGAAAGCTGCTCCAATGAAGGAAGTTAGCATCCGAGGGCAAGGCAACTTGGCTTATCCTGGTCTTCGGACACAGGGAAATCTGGAGAACCTTGGTGGGCCCAATGATGCCACAAGAGGATTAACATCTTTGGCAGACACATTTGAACAAG---TTGAGGAGCTCCTGGATG---AGCAGCAGGCCATTCAGCCCAG---CAAGGAGAATAAGGATGCAGACTTGTACTCGTCTCGGGTAATGCTAAGCAGCCAAGTGCCTTTGGAGCCTCCCCTGCTTTTCCTGCTTGAGGAATATAAAAATTACTTGGATGCTGCAAACATGTCCATGAGGGTCCGGCGTCACTCTGACCCTGCTCGCCGTGGAGAGCTGAGCGTGTGTGAGAGTACAAGTGAGTGGGTAACAGCAGCAGAGAAAAAGACTGCAGTGGACATGTCAGGGGCCACCGTTACAGTTCTGGAAAAAGTCCCGGTACCCAAAGGCCAGCTGAAGCAATATTTTTATGAGACCAAATGCAGCTCGAAGGGTTATACGAAAGAAGGCTGCAGGGGCATAGACAAGAGGTACTGGAATTCCCAGTGCCGAACTACGCAGTCTTATGTCCGAGCTCTCACCATGGATAACAAAAAA-------------------------------------------------------------------------------------------------------------------------------------------------------------------------------------------------------------------------------------------------------------------------------------------------------------------------------------------------------------------------------------------------------------------------------------------------------------------------------------------------------------------------------------------------------------------------------------------------------------------------------------------------------------------------------------------------------------------------------------------------------------------------------------------------------------------------------------------------------------------------------------------------------------------------------------------------------------------------------------------------------------------------------------------------------------------------------------------------------------------------------------------------------------------------------------------------------------------------------------------------------------------------------------------------------------------------------------------------------------------------------------------------------------------------------------------------------------------------------------------------------------------------------------------------------------------------------------------------------------------------------------------------------------------------------------------------------------------------------------------------------------------------------------------------------------------------------------------------------------------------------------------------------------------------------------------------------------------------------------------------------------------------------------------------------------------------------------------------------------------------------------------------------------------------------------------------------------------------------------------------------------------------------------------------------------------------------------------------------------------------------------------------------------------------------------------------------------------------------------------------------------------------------------------------------------------------------------------------------------------------------------------------------------------------------------------------------------------------------------------------------------------------------------------------------------------------------------------------------------------------------------------------------------------------------------------------------------------------------------------------------------------------------------------------------------------------------------------------------------------------------------------------------------------------------------------------------------------------------------------------------------------------------------------------------------------------------------------------------------------------------------------------------GCAGCTGAATTTTACAAATTATTCCAACTTGAGATTGGTGAAGTATACAACAACCGCAACATAACGAAAGAAGAGAGAAAAAGGTGGCAGTCGGCTCTTGACAAACACCTCAGAAAGAAGATGAAATTGAAGCCTATGACAAGGATGAATGGAAACTTTGCAAGAAAACTCATGAGTAGGGAGACTGTGGATGCAGTTTGTGAACTAATAAAATGTGAGGAGAGACACGAAGCCCTCAGAGAATTAATGGATCTTTACCTGAAGATGAAACCAGTATGGAGGTCTTCCTGTCCCACCAAGGAATGCCCAGAACTTGTATGCCAGTATAGTTTTAACTCTCAGAGATTTGCTGAGTTGCTTTCTACTAAATTCAGTTACAGATATGAGGGCAAGATTACCAATTACTTTCACAAAGCACTTGCTCATGTTCCAGAAATTATAGAAAGGGATGG-TCCATTGGTGCTTGGGCAAGTGAGGGAAATGAATCAGGCAACAAACTGTTTAGGCGCTTT---------------------------------------------------------------------------------------------------------------------------------------------------------------------------------------------------------------------------------------------------------------------------------------------------------------------------------------------------------------------------------------------------------------------------------------------------------------------------------------------------------------------------------------------------------------------------------------------------------------------------------------------------------------------------------------------------------------------------------------------
Afrotyphlops_fornasinii ------------------------------------------------------------------------------------------------------------------------------------------------------------------------------------------------------------------------------------------------------------------------------------------------------------------------------------------------------------------------------------------------------------------------------------------------------------------------------------------------------------------------------------------------------------------------------------------------------------------------------------------------------------------------------------------------------------------------------------------------------------------------------------------------------------------------------------------------------------------------------------------------------------------------------------------------------------------------------------------------------------------------------------------------------------------------------------------------------------------------------------------------------------------------------------------------------------------------------------------------------------------------------------------------------------------------------------------------------------------------------------------------------------------------------------------------------------------------------------------------------------------------------------------------------------------------------------------------------------------------------------------------------------------------------------------------------------------------------------------------------------------------------------------------------------------------------------------------------------------------------------------------------------------------------------------------------------------------------------------------------------------------------------------------------------------------------------------------------------------------------------------------------------------------------------------------------------------------------------------------------------------------------------------------------------------------------------------------------------------------------------------------------------------------------------------------------------------------------------------------------------------------------------------------------------------------------------------------------------------------------------------------------------------------------------------------------------------------------------------------------------------------------------------------------------------------------------------------------------------------------------------------------------------------------------------------------------------------------------------------------------------------------------------------------------------------------------------------------------------------------------------------------------------------------------------------------------------------------------------------------------------------------------------------------------------------------------------------------------------------------------------------------------------------------------------------------------------------------------------------------------------------------------------------------------------------------------------------------------------------------------------------------------------------------------------------------------------------------------------------------------------------------------------------------------------------------------------------------------------------------------------------------------------------------------------------------------------------------------------------------------------------------------------------------------------------------------------------------------------------------------------------------------------------------------------------------------------------------------------------------------------------------------------------------------------------------------------------------------------------------------------------------------------------------------------------------------------------------------------------------------------------------------------------------------------AGTTGCATGAAAGCTGCTCCAATGAAGGAAGTTAGCATCCGAGGGCAAGGCAACTTGGCTTATCCTGGTCTTCGGACACAGGGAAATCTGGAGAACCTTGGTGGGCCCAATGATGCCACAAGAGGATTAACATCTTTGGCAGACACTTTTGAACAAG---TTGAGGAGCTCCTGGATG---AGCAGCAGGCCATTCAGCCCAG---CAAGGAGAATAAGGATGCAGACTTGTACTCATCTCGGGTGATGCTAAGCAGCCAAGTGCCTTTGGAGCCTCCCCTGCTTTTCCTGCTTGAGGAATATAAAAATTACTTGGATGCTGCAAACATGTCCATGAGGGTCCGGCGCCACTCTGACCCTGCTCGCCGTGGGGAGCTGAGCGTGTGTGAGAGTACAAGTGAGTGGGTAACAGCAGCAGAGAAAAAGACTGCAGTGGACATGTCAGGGGCCACCGTTACAGTTCTGGAAAAAGTCCCGGTACCCAAAGGCCAGTTGAAGCAATATTTTTATGAGACCAAATGCAGCTCGAAGGGTTATACGAAAGAAGGCTGCAGGGGCATAGACAAGAGGTACTGGAATTCCCAGTGCCGAACTACGCAGTCTTATGTCCGAGCTCTCACCATGGATAACAAAAAA------------------------------------------------------------------------------------------------------------------------------------------------------------------------------------------------------------------------------------------------------------------------------------------------------------------------------------------------------------------------------------------------------------------------------------------------------------------------------------------------------------------------------------------------------------------------------------------------------------------------------------------------------------------------------------------------------------------------------------------------------------------------------------------------------------------------CTTGCTTATCTCCGTGGCATCCAGTCTACCAGCATGGATCA---AAGGAGTTTATCAGATGATTCCATGAATTCTTTGATTAGAACACTTATTCAAGCAGACATTTGGAAAAACAAGGTATCGAAGCAGACGGCCGGTACGAAGGATGACATTCAGACCACA---GCGAAGA---AAAACAAGG---CTGAACCAGAT---ACAGATGCT------------------------------CACGTTGTATCTGTGGATACAGAATTATTGAGGCAGCAGAGACGATTTAGCTCCCCCCGGGTCCTCTTGAGTGAAAATACCCCTCTGGAGCCCCCTCCTTTGTATTTGATGGAAGATCCCAT------------GATGGGGAACCGGACATCTCGCCGGAAAAGGTTCGCTGAAGGAAAGAGCCACCGTGGGGAATATTCTGTGTGTGACAGCGAGAGCCGGTGGGTCACGGACAAATCCTCTGCTGTTGACATCAGAGGGCATCAAGTAACGGTCCTGGGAGAAATCCGCATGGGCCCTTCCCCAGTCAAACAGTATTTCTATGAAACCAGGTGTAAGCAAGTCAGATCTGCCAAAAGTGGCTGTCGGGGCATCGACGACAAGCACTGGAATTCCCAGTGCAAAACCTCACAGACCTTTGTCCGCGCA----------------------------------------------------------------------------------------------------------------------------------------------------------------------------------------------------------------------------------------------------------------------------------------------------------------------------------------------------------------------------------------------------------------------------------------------------------------------------------------------------------------------------------------------------------------------------------------------------------------------------------------------------------------------------------------------------------------------------------------------------------------------------------------------------------------------------------------------------------------------------------------------------------------------------------------------------------------------------------------------------------------------------------------------------------------------------------------------------------------------------------------------------------------------------------------------------------------------------------------------------------------------------------------------------------------------------------------------------------------------------------------------------------------------------------------------------------------------------------------------------------------------------------------------------------------------------------------------------------------------------------------------------------------------------------------------------------------------------------------------------------------------------------------------------------------------------------------------------------------------------------GCAGCTGAATTTTACAAATTATTCCAACTTGAGATTGGTGAAGTATGCAACAACCGCAGCATAACGAAAGAAGAGAGAAAAAGGTGGCAGTCGACACTTGACAAACAGCTCAGAAAGAAGATGAAATTGAAGCCTATGACAAGGATGAATGGAAACTTTGCAAGAAAACTCATGAGTAGGGAGACTGTGGATGCAGTTTGTGAACTAATAAAGTGTGAGGAGAGACACGAAGCCCTCAGAGAATTAATGGACCTTTACCTGAAGATGAAACCAGTATGGAGGTCTTCATGTCCCACCAAGGAATGCCCAGAACTTGTATGCCAGTATAGTTTTAACTCTCAGAGATTTGCTGAGTTGCTTTCTACTAAATTCAGTTACAGATATGAGGGCAAGATTACCAATTACTTTCACAAAGCGCTTGCTCATGTTCCAGAAATTATAGAAAGAGATGGCTCCATCGGTGCTTGGGCAAGTGAGGGAAATGAATCAGGCAACAAACTGTTTAGGCGCTTT---------------------------------------------------------------------------------------------------------------------------------------------------------------------------------------------------------------------------------------------------------------------------------------------------------------------------------------------------------------------------------------------------------------------------------------------------------------------------------------------------------------------------------------------------------------------------------------------------------------------------------------------------------------------------------------------------------------------------------------------
Afrotyphlops_lineolatus ------------------------------------------------------------------------------------------------------------------------------------------------------------------------------------------------------------------------------------------------------------------------------------------------------------------------------------------------------------------------------------------------------------------------------------------------------------------------------------------------------------------------------------------------------------------------------------------------------------------------------------------------------------------------------------------------------------------------------------------------------------------------------------------------------------------------------------------------------------------------------------------------------------------------------------------------------------------------------------------------------------------------------------------------------------------------------------------------------------------------------------------------------------------------------------------------------------------------------------------------------------------------------------------------------------------------------------------------------------------------------------------------------------------------------------------------------------------------------------------------------------------------------------------------------------------------------------------------------------------------------------------------------------------------------------------------------------------------------------------------------------------------------------------------------------------------------------------------------------------------------------------------------------------------------------------------------------------------------------------------------------------------------------------------------------------------------------------------------------------------------------------------------------------------------------------------------------------------------------------------------------------------------------------------------------------------------------------------------------------------------------------------------------------------------------------------------------------------------------------------------------------------------------------------------------------------------------------------------------------------------------------------------------------------------------------------------------------------------------------------------------------------------------------------------------------------------------------------------------------------------------------------------------------------------------------------------------------------------------------------------------------------------------------------------------------------------------------------------------------------------------------------------------------------------------------------------------------------------------------------------------------------------------------------------------------------------------------------------------------------------------------------------------------------------------------------------------------------------------------------------------------------------------------------------------------------------------------------------------------------------------------------------------------------------------------------------------------------------------------------------------------------------------------------------------------------------------------------------------------------------------------------------------------------------------------------------------------------------------------------------------------------------------------------------------------------------------------------------------------------------------------------------------------------------------------------------------------------------------------------------------------------------------------------------------------------------------------------------------------------------------------------------------------------------------------------------------------------------------------------------------------------------------------------------------------AGTTGCATGAAAGCTGCTCCAATGAAGGAAGTTAGCATCCGAGGGCAAGGCAACTTGGCTTATCCTGGTCTTCGGACACAGGGAAATCTGGAGAACCTTGGTGGGCCCAATGATGCCACAAGAGGATTAACATCTTTGGCAGACACTTTTGAACAAG---TTGAGGAGCTCCTGGATG---AGCAACAGGCCATTCAGCCCAG---CAAGGAGAATAAGGATGCAGACTTGTACTCTTCTCGGGTGATGCTAAGCAGCCAAGTGCCTTTGGAGCCTCCCCTGCTCTTCCTGCTTGAGGAATATAAAAACTACTTGGATGCTGCAAACATGTCCATGAGGGTCCGGCGCCACTCTGACCCTGCTCGCCGTGGGGAGCTGAGCGTGTGTGAGAGTACAAGTGAGTGGGTAACAGCAGCAGAGAAAAAGACTGCAGTGGACATGTCAGGGGCCACCGTTACAGTTCTGGAAAAAGTCCCGGTACCCAAAGGCCAGTTGAAGCAATATTTTTATGAGACCAAATGCAGCTCAAAGGGTTATACGAAAGAAGGCTGCAGGGGCATAGACAAGAGGTACTGGAATTCCCAGTGCCGAACTACGCAGTCTTATGTCCGAGCTCTCACCATGGATAACAAAAAA------------------------------------------------------------------------------------------------------------------------------------------------------------------------------------------------------------------------------------------------------------------------------------------------------------------------------------------------------------------------------------------------------------------------------------------------------------------------------------------------------------------------------------------------------------------------------------------------------------------------------------------------------------------------------------------------------------------------------------------------------------------------------------------------------------------------CTTGCTTATCTCCGTGGCATCCAGTCTACCAGCATGGATCA---AAGGAGTTTATCAGATGATTCCATGAATTCTTTGATTAGAACACTTATTCAGGCAGACATTTGGAAAAACAAGGTATCGAAGCAGACGGCCGGTACGAAGGATGACATTCAGACCACA---GCGAAGA---AAAACGAGG---CTGAACCAGAT---ACAAATGCT------------------------------CACGTTGTGTCTGTGGATACAGAATTATTGAGGCAACAGAGACGATTTAGCTCCCCCCGGGTCCTCCTGAGTGAAAATACCCCTCTGGAGCCCCCTCCTTTGTATTTGATGGAAGATCCCAC------------GATGGGGAACCGGACATCTCGCCGGAAAAGGTTCGCTGAAGGAAAGAGCCACCGTGGGGAATATTCTGTGTGTGACAGCGAGAGCCGATGGGTCACGGACAAATCCTCTGCTGTTGACATCAGAGGGCATCAAGTAACGGTCCTGGGAGAAATCCGCATGGGCCCTTCCCCGGTCAAACAATATTTCTATGAAACCAGGTGTAAGCAAGTCAGATCTGCCAAAAGTGGCTGTCGGGGTATCGACGACAAGCACTGGAATTCCCAGTGCAAAACCTCACAGACATTTGTCCGCGCA----------------------------------------------------------------------------------------------------------------------------------------------------------------------------------------------------------------------------------------------------------------------------------------------------------------------------------------------------------------------------------------------------------------------------------------------------------------------------------------------------------------------------------------------------------------------------------------------------------------------------------------------------------------------------------------------------------------------------------------------------------------------------------------------------------------------------------------------------------------------------------------------------------------------------------------------------------------------------------------------------------------------------------------------------------------------------------------------------------------------------------------------------------------------------------------------------------------------------------------------------------------------------------------------------------------------------------------------------------------------------------------------------------------------------------------------------------------------------------------------------------------------------------------------------------------------------------------------------------------------------------------------------------------------------------------------------------------------------------------------------------------------------------------------------------------------------------------------------------------------------------GCAGCTGAATTTTACAAATTATTCCAACTTGAGATTGGTGAAGTATACAACAACTGCAACATAACAAAAGAAGAGAGAAAAAGGTGGCAGTGGGCACTTGACAAACACCTCAGAAAGAAGATGAAATTGAAGCCTATGACAAGGATGAATGGAAACTTTGCAAGAAAACTCATGAGTAGGGAGACTGTGGATGCAGTTTGTGAACTAATAAAGTGTGAGGAGAGACACGAAGCCCTCAGAGAATTAATGGACCTTTACTTGAAGATGAAACCAGTATGGAGGTCTTCATGTCCCACCAAGGAATGCCCAGAACTTGTATGCCAGTATAGTTTTAACTCTCAGAGATTTGCTGAGTTGCTATCTACTAAATTCAGTTACAGATATGAGGGCAAGATTACCAATTACTTTCACAAAGCGCTTGCTCATGTTCC-GAAATTATAGAAAGAGATGGCTCCATTGGTGCTTGGGCAAGTGAGGGAAATGAATCAGGCAACAAACTGTTTAGGCGCTTT---------------------------------------------------------------------------------------------------------------------------------------------------------------------------------------------------------------------------------------------------------------------------------------------------------------------------------------------------------------------------------------------------------------------------------------------------------------------------------------------------------------------------------------------------------------------------------------------------------------------------------------------------------------------------------------------------------------------------------------------
Afrotyphlops_mucruso ------------------------------------------------------------------------------------------------------------------------------------------------------------------------------------------------------------------------------------------------------------------------------------------------------------------------------------------------------------------------------------------------------------------------------------------------------------------------------------------------------------------------------------------------------------------------------------------------------------------------------------------------------------------------------------------------------------------------------------------------------------------------------------------------------------------------------------------------------------------------------------------------------------------------------------------------------------------------------------------------------------------------------------------------------------------------------------------------------------------------------------------------------------------------------------------------------------------------------------------------------------------------------------------------------------------------------------------------------------------------------------------------------------------------------------------------------------------------------------------------------------------------------------------------------------------------------------------------------------------------------------------------------------------------------------------------------------------------------------------------------------------------------------------------------------------------------------------------------------------------------------------------------------------------------------------------------------------------------------------------------------------------------------------------------------------------------------------------------------------------------------------------------------------------------------------------------------------------------------------------------------------------------------------------------------------------------------------------------------------------------------------------------------------------------------------------------------------------------------------------------------------------------------------------------------------------------------------------------------------------------------------------------------------------------------------------------------------------------------------------------------------------------------------------------------------------------------------------------------------------------------------------------------------------------------------------------------------------------------------------------------------------------------------------------------------------------------------------------------------------------------------------------------------------------------------------------------------------------------------------------------------------------------------------------------------------------------------------------------------------------------------------------------------------------------------------------------------------------------------------------------------------------------------------------------------------------------------------------------------------------------------------------------------------------------------------------------------------------------------------------------------------------------------------------------------------------------------------------------------------------------------------------------------------------------------------------------------------------------------------------------------------------------------------------------------------------------------------------------------------------------------------------------------------------------------------------------------------------------------------------------------------------------------------------------------------------------------------------------------------------------------------------------------------------------------------------------------------------------------------------------------------------------------------------------------AGTTGCATGAAAGCTGCTCCAATGAAGGAAGTTAGCATCCGAGGGCAAGGCAACTTGGCTTATCCTGGTCTTCGGACACAGGGAAATCTGGAGAACCTTGGTGGGCCCAATGATGCCACAAGAGGATTAACATCTTTGGCGGACACTTTTGAACAAG---TTGAGGAGCTCCTGGATG---AGCAGCAGGCCATTCAGCCCAG---CAAGGAGAATAAAGATGCAGACTTGTACTCATCTCGGGTGATGCTAAGCAGCCAGGTGCCTTTGGAGCCTCCCCTGCTCTTCCTGCTTGAGGAATATAAAAATTACTTGGATGCTGCAAACATGTCCATGAGGGTCCGGCGCCACTCTGACCCTGCTCGCCGTGGGGAGCTGAGCGTGTGTGAGAGTACAAGTGAGTGGGTAACAGCAGCAGAGAAAAAGACTGCAGTGGACATGTCGGGGGCCACCGTTACAGTCCTGGAAAAAGTCCCGGTACCCAAAGGCCAGCTGAAGCAATATTTTTATGAGACCAAATGCAGCTCCAAGGGTTATACGAAAGAAGGCTGCAGGGGCATAGACAAGAGGTACTGGAATTCCCAGTGCCGAACTACGCAGTCTTATGTCCGAGCTCTCACCATGGATAACAAAAAA------------------------------------------------------------------------------------------------------------------------------------------------------------------------------------------------------------------------------------------------------------------------------------------------------------------------------------------------------------------------------------------------------------------------------------------------------------------------------------------------------------------------------------------------------------------------------------------------------------------------------------------------------------------------------------------------------------------------------------------------------------------------------------------------------------------------CTTGCTTATCTCCGTGGCATCCAGTCTACCAGCATGGATCC---AAGGAGTTTATCAGATGATTCCATGAATTCTTTGATTAGAACACTTATTCAAGCAGACATTTGGAAAAACAAGGTATTGAAGCAGACGGCCGGTACGAAGGATAACATTCAGAGCCCA---GCGAAGA---AAAACGAGG---CTGAACCAGAT---------------AAAGATGCT--------------CA-G---GTTGTGTCTGTGGATACAGAATTATTGAGGCAACAGAGACGATTTAGCTCCCCCCGAGTCCTCTTGAGTGAAAATACCCCTCTGGAGCCCCCTCCTTTGTATTTGATGGAAGAGCCCAC------------CATGGGGAACCAGACATCTCGCCGGAAAAGGTTCGCTGAAGGAAAGAGCCACCGTGGGGAATACTCTGTGTGCGACAGCGAGAGCCGATGGGTCACGGACAAATCCTCTGCTGTTGACATCAGAGGGCATCAAGTGACGGTCCTGGGGGAAATCCGCATGGGCCCTTCCCCGGTCAAACAATATTTCTATGAAACCAGGTGTAAGCAAGTCAGATCTGCCAAAAGTGGCTGTCGGGGCATCGACGACAAGCACTGGAATTCCCAGTGCAAAACCTCACAGACATTTGTCCGCGCA----------------------------------------------------------------------------------------------------------------------------------------------------------------------------------------------------------------------------------------------------------------------------------------------------------------------------------------------------------------------------------------------------------------------------------------------------------------------------------------------------------------------------------------------------------------------------------------------------------------------------------------------------------------------------------------------------------------------------------------------------------------------------------------------------------------------------------------------------------------------------------------------------------------------------------------------------------------------------------------------------------------------------------------------------------------------------------------------------------------------------------------------------------------------------------------------------------------------------------------------------------------------------------------------------------------------------------------------------------------------------------------------------------------------------------------------------------------------------------------------------------------------------------------------------------------------------------------------------------------------------------------------------------------------------------------------------------------------------------------------------------------------------------------------------------------------------------------------------------------------------------GCAGCTGAATTTTACAAATTATTCCAACTTGAGATTGGTGAAGTATACAACAACCGCAGCATAAC-AAAGAAGAGAGAAAAAGGTGGCAGTCGGCTCTTGACAAACACCTCAGAAAGAAGATGAAATTGAAGCCTATGACAAGGATGAATGGAAACTTTGCAAGAAAACTCATGAGTAGGGAGACTGTGGATGCAGTTTGTGAACTAATAAAGTGTGAGGAGAGACACGAAGCCCTCAGAGAATTAATGGACCTTTACCTGAAGATGAAACCAGTATGGAGATCTTCATGTCCCACCAAGGAATGCCCAGAACTTGTATGCCAGTATAGTTTTAACTCTCAGAGATTTGCTGAGTTGCTTTCTACTAAATTCAGTTACAGATATGAGGGCAAGATTACCAATTACTTTCACAAAGCACTTGCTCATGTTCCAGAACTTATAGAAAGAGATGGCTCCATTGGTGCTTGGGCAAGTGAGGGAAATGAATCAGGCAACAAACTGTTTAGGCGTTTT---------------------------------------------------------------------------------------------------------------------------------------------------------------------------------------------------------------------------------------------------------------------------------------------------------------------------------------------------------------------------------------------------------------------------------------------------------------------------------------------------------------------------------------------------------------------------------------------------------------------------------------------------------------------------------------------------------------------------------------------
Afrotyphlops_obtusus --------------------------------------------------------------------------------------------------------------------------------------------------------------------------------------------------------------------------------------------------------------------------------------------------------------------------------------------------------------------------------------------------------------------------------------------------------------------------------------------------------------------------------------------------------------------------------------------------------------------------------------------------------------------------------------------------------------------------------------------------------------------------------------------------------------------------------------------------------------------------------------------------------------------------------------------------------------------------------------------------------------------------------------------------------------------------------------------------------------------------------------------------------------------------------------------------------------------------------------------------------------------------------------------------------------------------------------------------------------------------------------------------------------------------------------------------------------------------------------------------------------------------------------------------------------------------------------------------------------------------------------------------------------------------------------------------------------------------------------------------------------------------------------------------------------------------------------------------------------------------------------------------------------------------------------------------------------------------------------------------------------------------------------------------------------------------------------------------------------------------------------------------------------------------------------------------------------------------------------------------------------------------------------------------------------------------------------------------------------------------------------------------------------------------------------------------------------------------------------------------------------------------------------------------------------------------------------------------------------------------------------------------------------------------------------------------------------------------------------------------------------------------------------------------------------------------------------------------------------------------------------------------------------------------------------------------------------------------------------------------------------------------------------------------------------------------------------------------------------------------------------------------------------------------------------------------------------------------------------------------------------------------------------------------------------------------------------------------------------------------------------------------------------------------------------------------------------------------------------------------------------------------------------------------------------------------------------------------------------------------------------------------------------------------------------------------------------------------------------------------------------------------------------------------------------------------------------------------------------------------------------------------------------------------------------------------------------------------------------------------------------------------------------------------------------------------------------------------------------------------------------------------------------------------------------------------------------------------------------------------------------------------------------------------------------------------------------------------------------------------------------------------------------------------------------------------------------------------------------------------------------------------------------------------------------------------------------------------------------------------------------------------------------------------------------------------------------------------------------------------------------------------------------------------------------------------------------------------------------------------------------------------------------------------------------------------------------------------------------------------------------------------------------------------------------------------------------------------------------------------------------------------------------------------------------------------------------------------------------------------------------------------------------------------------------------------------------------------------------------------------------------------------------------------------------------------------------------------------------------------------------------------------------------------------------------------------------------------------------------------------------------------------------------------------------------------------------------------------------------------------------------------------------------------------------------------------------------------------------------------------------------------------------------------------------------------------------------------------------------------------------------------------------------------------------------------------------------------------------------------------------------------------------------------------------------------------------------------------------------------------AGAT---ACAGCTGCTCACAAAAATATTAGATT---GGGTTTCAAGCCCGCTGTGTCTGTGGATACAGAATTATTGAGGCAGCAGAGACGATTTAGCTCCCCCCGGGTCCTCTTGAGTGAAAATGCCCCTCTGGAGCCCCCACCTTTGTATTTGATGGAAGATCCCAC------------GATGGGGAACCGGACATCTCGCCGGAAAAGGTTTGCTGAAGGAAAGAGCCACCGTGGGGAATACTCTGTGTGTGACAGCGAGAGCCGATGGATCACGGACAAATCCTCTGCTGTTGACATCAGAGGGCATCAAGTGACGGTCCTGGGAGAAATCCGCATGGGCCCTTCCCCGGTCAAACAATATTTTTATGAAACCAGGTGTAAGCAAGTCAGATCTGCCAAAAGTGGCTGTCGGGGCATCGATGACAAGCACTGGAATTCTCAGTGCAAAACCTCACAGACATTTGTACGCGC-------------------------------------------------------------------------------------------------------------------------------------------------------------------------------------------------------------------------------------------------------------------------------------------------------------------------------------------------------------------------------------------------------------------------------------------------------------------------------------------------------------------------------------------------------------------------------------------------------------------------------------------------------------------------------------------------------------------------------------------------------------------------------------------------------------------------------------------------------------------------------------------------------------------------------------------------------------------------------------------------------------------------------------------------------------------------------------------------------------------------------------------------------------------------------------------------------------------------------------------------------------------------------------------------------------------------------------------------------------------------------------------------------------------------------------------------------------------------------------------------------------------------------------------------------------------------------------------------------------------------------------------------------------------------------------------------------------------------------------------------------------------------------------------------------------------------------------------------------------------------------------------------------------------------------------------------------------------------------------------------------------------------------------------------------------------------------------------------------------GGAGAGACACGAAGCCCTCAGAGAATTAATGGACCTTTACCTGAAGATGAAACCAGTATGGAGGTCTTCATGTCCCACCAAGGAATGCCCAGAACTTGTATGCCAGTA-AGTTT-AACTCTCACAGATTTGC-GAGTTGCTTTCTAC-AAATTCAGTTACAGATA-GAGGGCAAGATTACCA--------------------------------------------------------------------------------------------------------------------------------------------------------------------------------------------------------------------------------------------------------------------------------------------------------------------------------------------------------------------------------------------------------------------------------------------------------------------------------------------------------------------------------------------------------------------------------------------------------------------------------------------------------------------------------------------------------------------------------------------------------------------------------------------------------------------------------------------------------------
Afrotyphlops_punctatus ---------------------------------------------------------------------------------------------------------------------------------------------------------------------------------------------------------------------------------------------------------------------------------------------------------------------------------------------AATTT-ACAACACA------------------------GTCCGCCAGACTATTATAAGT-AAAAACTTAAAACTCAAAGGACTTGACGGTGTTCCACATACAACCTAGAGGAGCCTGTCCTTT-AATCGACGACCCACGAAA-AACCCGACCACCTT------TTGCCAAA--------CAACCTATATACCGCCGTCGCAAGCCCACCTCTTGAGAGGAAAAAA-GTGGACGAAATAGCCCACAC------------AAATACGTCAGGTCAAGGTGTAGTTTATAGGGTGGGTAGAGATGGGCTACATTTCTTTTTAA-----AGGAAATA-------CGAAAGATA-TAATGAAATACTCAT---CAGAAGGAGGATTTAGTAGTAAAACAAGATAAGAGA--GCTTGCTTGAACACACTGCCCTGGAACGCGTACACACC---------------------------------------------------------------------------------------------------------------------------------------------------------------------------------------------------------------------------------------------------------------------------------------------------------------------------------------------------------------------------------------------------------------------------------------------------------------------------------------------------------------------------------------------------------------------------------------------------------------------------------------------------------------------------------------------------------------------------------------------------------------------------------------------------------------------------------------------------------------------------------------CCATAGCATCTGCCATAATTTTATTTGCCGCAACAACTAATGCCATGCACACAGGACAATGAGAAATAAAATCTACATCTACACCAATCTCAATTATTATCTTAACTACTGCCCTATTAATAAAAATAGGCTCAGCACCATTTCACTTCTGAGTCCCAGAAGTCTTACAGGGGGTACATATAAAAATAGGACTAGTAATTTTAACATGACAAAAATTAGCCCCCATAGCCCTAATTATTTCCATAGAAAATATTTTACATCAAAAGATCCTTTTATTTTCAGCCCTTCTATCAATTGCCATCGGGGGTTGAGGGGGATTAAATCAAACACAACTACGAAAACTAATGGCCTACTCATC--------------------------------------------------------------------------------------------------------------------------------------------------------------------------------------------------------------------------------------------------------------------------------------------------------------------------------------------------------------------------------------------------------------------------------------------------------------------------------------------------------------------------------------------------------------------------------------------------------------------------------------------------------------------------------------------------------------------------------------------------------------------------------------------------------------------------------------------------------------------------------------------------------------------------------------------------------------------------------------------------------------------------------------------------------------------------------------------------------------------------------------------------------------------------------------------------------------------------------------------------------------------------------------------------------------------------------------------------------------------------------------------------------------------------------------------------------------------------------------------------------------------------------------------------------------------------------------------------------------------------------------------------------------------------------------------------------------------------------------------------------------------------------------------------------------------------------------------------------------------------------------------------------------------------------------------------------------------------------------------------------------------------------------------------------------------------------------------------------------------------------------------------------------------------------------------------------------------------------------------------------------------------------------------------------------------------------------------------------------------------------------------------------------------------------------------------------------------------------------------AGTTGCATGAAAGCTGCTCCAATGAAGGAAGTTAGCATCCGAGGGCAAGGCAACTTGGCTTATCCTGGTCTTCGGACACAGGGAAATCTGGAGAACCTTGGTGGGCCCAATGATGCCACAAGAGGATTAACATCTTTGGCAGACACTTTTGAACAAG---TTGAGGAACTCCTGGATG---AGCAACAGGCCATTCAGCCCAG---CAAGGAGAATAAGGATGCAGACTTGTACTCTTCTCGGGTGATGCTAAGCAGCCAAGTGCCTTTGGAGCCTCCCCTGCTCTTCCTGCTTGAGGAATATAAAAACTACTTGGATGCTGCAAACATGTCCATGAGGGTCCGGCGCCACTCTGACCCTGCTCGCCGTGGGGAGCTGAGCGTGTGTGAGAGTACAAGTGAGTGGGTAACAGCAGCAGAGAAAAAGACTGCAGTGGACATGTCAGGGGCCACCGTTACAGTTCTGGAAAAAGTCCCGGTACCCAAAGGCCAGTTGAAGCAATATTTTTATGAGACCAAATGCAGCTCAAAGGGTTATACGAAAGAAGGCTGCAGGGGCATAGACAAGAGGTACTGGAATTCCCAGTGCCGAACTACGCAGTCTTATGTCCGAGCTCTCACCATGGATAACAAAAAA------------------------------------------------------------------------------------------------------------------------------------------------------------------------------------------------------------------------------------------------------------------------------------------------------------------------------------------------------------------------------------------------------------------------------------------------------------------------------------------------------------------------------------------------------------------------------------------------------------------------------------------------------------------------------------------------------------------------------------------------------------------------------------------------------------------------CTTGCTTATCTCCGTGGCATCCAGTCTACCAGCATGGATCA---AAGGAGTTTATCAGATGATTCCATGAATTCTTTGATTAGAACACTTATTCAAGCAGACATTTGGAAAAACAAGGTATCGAAGCAGACGGCCGGTACGAAGGATGACATTCAGACCACA---GCGAAGA---AAAACGAGG---CTGAACCAGAT---ACAGATGCT------------------------------CACGTTGTGTCTGTGGATACAGAATTATTGAGGCAACAGAGACGATTTAGCTCCCCCCGGGTCCTCTTGAGTGAAAATACCCCTCTGGAGCCCCCTCCTTTGTATTTGATGGAAGATCCCAC------------GATGGGGAACCGGACATCTCGCCGGAAAAGGTTCGCTGAAGGAAAGAGTCACCGTGGGGAATATTCTGTGTGTGACAG-GAGAGCCGATGGGTCACGGACAAATCCTCTGCTGTTGACATCAGAGGGCATCAAGTAACGGTCCTGGGAGAAATCCGCATGGGCCCTTCCCCGGTCAAACAATATTTCTATGAAACCAGGTGTAAGCAAGTCAGATCTGCCAAAAGTGGCTGTCGGGGTATCGACGACAAGCACTGGAATTCCCAGTGCAAAACCTCACAGACATTTGTCCGCGCA----------------------------------------------------------------------------------------------------------------------------------------------------------------------------------------------------------------------------------------------------------------------------------------------------------------------------------------------------------------------------------------------------------------------------------------------------------------------------------------------------------------------------------------------------------------------------------------------------------------------------------------------------------------------------------------------------------------------------------------------------------------------------------------------------------------------------------------------------------------------------------------------------------------------------------------------------------------------------------------------------------------------------------------------------------------------------------------------------------------------------------------------------------------------------------------------------------------------------------------------------------------------------------------------------------------------------------------------------------------------------------------------------------------------------------------------------------------------------------------------------------------------------------------------------------------------------------------------------------------------------------------------------------------------------------------------------------------------------------------------------------------------------------------------------------------------------------------------------------------------------------GCAGCTGAATTTTACAAATTATTCCAACTTGAGATTGGTGAAGTATACAACAACTGCAGCATAACAAAAGAAGAGAGAAAAAGGTGGCAGTGGGCACTTGACAAACACCTCAGAAAGAAGATGAAATTGAAGCCTATGACAAGGATGAATGGAAACTTTGCAAGAAAACTCATGAGTAGGGAGACTGTGGATGCAGTTTGTGAACTAATAAAGTGTGAGGAGAGACACGAAGCCCTCAGAGAATTAATGGACCTTTACTTGAAGATGAAACCAGTATGGAGGTCTTCATGTCCCACCAAGGAATGCCCAGAACTTGTATGCCAGTATAGTTTTAACTCTCAGAGATTTGCTGAGTTGCTTTCTACTAAATTCAGTTACAGATATGAAGGCAAGATTACCA--------------------------------------------------------------------------------------------------------------------------------------------------------------------------------------------------------------------------------------------------------------------------------------------------------------------------------------------------------------------------------------------------------------------------------------------------------------------------------------------------------------------------------------------------------------------------------------------------------------------------------------------------------------------------------------------------------------------------------------------------------------------------------------------------------------------------------------------------------------
Afrotyphlops_schlegelii ------------------------------------------------------------------------------------------------------------------------------------------------------------------------------------------------------------------------------------------------------------------------------------------------------------------------------------------------------------------------------------------------------------------------------------------------------------------------------------------------------------------------------------------------------------------------------------------------------------------------------------------------------------------------------------------------------------------------------------------------------------------------------------------------------------------------------------------------------------------------------------------------------------------------------------------------------------------------------------------------------------------------------------------------------------------------------------------------------------------------------------------------------------------------------------------------------------------------------------------------------------------------------------------------------------------------------------------------------------------------------------------------------------------------------------------------------------------------------------------------------------------------------------------------------------------------------------------------------------------------------------------------------------------------------------------------------------------------------------------------------------------------------------------------------------------------------------------------------------------------------------------------------------------------------------------------------------------------------------------------------------------------------------------------------------------------------------------------------------------------------------------------------------------------------------------------------------------------------------------------------------------------------------------------------------------------------------------------------------------------------------------------------------------------------------------------------------------------------------------------------------------------------------------------------------------------------------------------------------------------------------------------------------------------------------------------------------------------------------------------------------------------------------------------------------------------------------------------------------------------------------------------------------------------------------------------------------------------------------------------------------------------------------------------------------------------------------------------------------------------------------------------------------------------------------------------------------------------------------------------------------------------------------------------------------------------------------------------------------------------------------------------------------------------------------------------------------------------------------------------------------------------------------------------------------------------------------------------------------------------------------------------------------------------------------------------------------------------------------------------------------------------------------------------------------------------------------------------------------------------------------------------------------------------------------------------------------------------------------------------------------------------------------------------------------------------------------------------------------------------------------------------------------------------------------------------------------------------------------------------------------------------------------------------------------------------------------------------------------------------------------------------------------------------------------------------------------------------------------------------------------------------------------------------------------------AGTTGCATGAAAGCTGCTCCAATGAAGGAAGTTAGCATCCGAGGGCAAGGCAACTTGGCTTATCCTGGTCTTCGGACACAGGGAAATCTGGAGAACCTTGGTGGGCCCAATGATGCCACAAGAGGATTAACATCTTTGGCGGACACTTTTGAACAAG---TTGAGGAGCTCCTGGATG---AGCAGCAGGCCATTCAGCCCAG---CAAGGAGAATAAAGATGCAGACTTGTACTCATCTCGGGTGATGCTAAGCAGCCAGGTGCCTTTGGAGCCTCCCCTGCTCTTCCTGCTTGAGGAATATAAAAATTACTTGGATGCTGCAAACATGTCCATGAGGGTCCGGCGCCACTCTGACCCTGCTCGCCGTGGGGAGCTGAGCGTGTGTGAGAGTACAAGTGAGTGGGTAACAGCAGCAGAGAAAAAGACTGCAGTGGACATGTCAGGGGCCACCGTTACAGTCCTGGAAAAAGTCCCGGTACCCAAAGGCCAGCTGAAGCAATATTTTTATGAGACCAAATGCAGCTCCAAGGGTTATACGAAAGAAGGCTGCAGGGGCATAGACAAGAGGTACTGGAATTCCCAGTGCCGAACTACGCAGTCTTATGTCCGAGCTCTCACCATGGATAACAAAAAA------------------------------------------------------------------------------------------------------------------------------------------------------------------------------------------------------------------------------------------------------------------------------------------------------------------------------------------------------------------------------------------------------------------------------------------------------------------------------------------------------------------------------------------------------------------------------------------------------------------------------------------------------------------------------------------------------------------------------------------------------------------------------------------------------------------------CTTGCTTATCTCCGTGGCATCCAGTCTACCAGCATGGATCC---AAGGAGTTTATCAGATGATTCCATGAATTCTTTGATTAGAACACTTATTCAAGCAGACATTTGGAAAAACAAGGTATTGAAGCAGACGGCCGGTACGAAGGATGACATTCAGAGCCCA---GCGAAGA---AAAACAAGG---CTGAAACAG---------------------ATAC-AGAT-----GCT--CA----CGTTGTGTCTGTGGATACAGAATTATTGAGGCAACAGAGACGATTTAGCTCCCCCCGAGTCCTCTTGAGTGAAAATACCCCTCTGGAGCCCCCTCCTTTGTATTTGATGGAAGAGCCCAC------------CATGGGGAACCAGACATCTCGCCGGAAAAGGTTCGCTGAAGGAAAGAGCCACCGTGGGGAATACTCTGTGTGTGACAGCGAGAGCCGATGGGTCACGGACAAATCCTCTGCTGTTGACATCAGAGGGCATCAAGTGACGGTCCTGGGGGAAATCCGCATGGGCCCTTCCCCGGTCAAACAATATTTCTATGAAACCAGGTGTAAGCAAGTCAGATCTGCCAAAAGTGGCTGTCGGGGCATCGACGACAAGCACTGGAATTCCCAGTGCAAAACCTCACAGACATTTGTCCGCGCA------------------------------------------------------------------------------------------------------------------------------------------------------------------------------------------------------------------------------------------------------------------------------------------------------------------------------------------------------------------------------------------------------------------------------------------------------------------------------------------------------------------------------------------------------------------------------------------------------------------------------------------------------------------------------------------------------------------------------------------------------------------------------------------------------------------------------------------------------------------------------------------------------------------------------------------------------------------------------------------------------------------------------------------------------------------------------------------------------------------------------------------------------------------------------------------------------------------------------------------------------------------------------------------------------------------------------------------------------------------------------------------------------------------------------------------------------------------------------------------------------------------------------------------------------------------------------------------------------------------------------------------------------------------------------------------------------------------------------------------------------------------------------------------------------------------------------------------------------------------------------------AGCTGAATTTTACAAATTATTCCAACTTGAGATTGGTGAAGTATACAACAACCGCAGCATAACGAAAGAAGAGAGAAAAAGGTGGCAGTCGGCTCTTGACAAACACCTCAGAAAGAAGATGAAATTGAAGCCTATGACAAGGATGAATGGAAACTTTGCAAGAAAACTCATGAGTAGGGAGACTGTGGATGCAGTTTGTGAACTAATAAAGTGTGAGGAGAGACACGAAGCCCTCAGAGAATTAATGGACCTTTACCTGAAGATGAAACCAGTATGGAGATCTTCATGTCCCACCAAGGAATGCCCAGAACTTGTATGCCAGTATAGTTTTAACTCTCAGAGATTTGCTGAGTTGCTTTCTACTAAATTCAGTTACAGATATGAGGGCAAGATTACCA--------------------------------------------------------------------------------------------------------------------------------------------------------------------------------------------------------------------------------------------------------------------------------------------------------------------------------------------------------------------------------------------------------------------------------------------------------------------------------------------------------------------------------------------------------------------------------------------------------------------------------------------------------------------------------------------------------------------------------------------------------------------------------------------------------------------------------------------------------------
Afrotyphlops_sp_1 ------------------------------------------------------------------------------------------------------------------------------------------------------------------------------------------------------------------------------------------------------------------------------------------------------------------------------------------------------------------------------------------------------------------------------------------------------------------------------------------------------------------------------------------------------------------------------------------------------------------------------------------------------------------------------------------------------------------------------------------------------------------------------------------------------------------------------------------------------------------------------------------------------------------------------------------------------------------------------------------------------------------------------------------------------------------------------------------------------------------------------------------------------------------------------------------------------------------------------------------------------------------------------------------------------------------------------------------------------------------------------------------------------------------------------------------------------------------------------------------------------------------------------------------------------------------------------------------------------------------------------------------------------------------------------------------------------------------------------------------------------------------------------------------------------------------------------------------------------------------------------------------------------------------------------------------------------------------------------------------------------------------------------------------------------------------------------------------------------------------------------------------------------------------------------------------------------------------------------------------------------------------------------------------------------------------------------------------------------------------------------------------------------------------------------------------------------------------------------------------------------------------------------------------------------------------------------------------------------------------------------------------------------------------------------------------------------------------------------------------------------------------------------------------------------------------------------------------------------------------------------------------------------------------------------------------------------------------------------------------------------------------------------------------------------------------------------------------------------------------------------------------------------------------------------------------------------------------------------------------------------------------------------------------------------------------------------------------------------------------------------------------------------------------------------------------------------------------------------------------------------------------------------------------------------------------------------------------------------------------------------------------------------------------------------------------------------------------------------------------------------------------------------------------------------------------------------------------------------------------------------------------------------------------------------------------------------------------------------------------------------------------------------------------------------------------------------------------------------------------------------------------------------------------------------------------------------------------------------------------------------------------------------------------------------------------------------------------------------------------------------------------------------------------------------------------------------------------------------------------------------------------------------------------------------------------AGTTGCATGAAAGCTGCTCCAATGAAGGAAGTTAGCATCCGAGGGCAAGGCAACTTGGCTTATCCTGGTCTTCGGACACAGGGAAATCTGGAGAACCTTGGTGGGCCCAATGATGCCACAAGAGGATTAACATCTTTGGCAGACACATTTGAACAAGTCATTGAGGAGCTCCTGGATG---AGCAGCAGGCCATTCAGCCCAG---CAAGGAGAATAAGGATGCAGACTTGTACTCGTCTCGGGTAATGCTAAGCAGTCAAGTGCCTTTGGAGCCTCCCCTGCTTTTCCTGCTTGAGGAATATAAAAATTACTTGGATGCTGCAAACATGTCCATGAGGGTCCGGCGCCACTCTGACCCTGCTCGCCGTGGAGAGCTGAGCGTGTGTGAGAGTACAAGTGAGTGGGTAACAGCAGCAGAGAAAAAGACTGCAGTGGACATGTCAGGGGCCACCGTTACAGTTCTGGAAAAAGTCCCGGTACCCAAAGGCCAGCTGAAGCAATATTTTTATGAGACCAAATGCAGCTCGAAGGGTTATACGAAAGAAGGCTGCAGGGGCATAGACAAGAGGTACTGGAATTCCCAGTGCCGAACTACGCAGTCTTATGTCCGAGCTCTCACCATGGATAACAAAAAA------------------------------------------------------------------------------------------------------------------------------------------------------------------------------------------------------------------------------------------------------------------------------------------------------------------------------------------------------------------------------------------------------------------------------------------------------------------------------------------------------------------------------------------------------------------------------------------------------------------------------------------------------------------------------------------------------------------------------------------------------------------------------------------------------------------------CTTGCTTATCTCCGTGGCATCCAGTCTACCAGCATGGATCA---AAGGAGTTTATCAGATGATTCCATGAATTCTTTGATTAGAACACTTATTCAAGCAGACATTTGGAAAAACAAGGTATCTAAGCAGACGTCCGGTACGAAGGATGACATTCAGACCACA---GCGAAGA---AAAATGAGG---CTGGACCAGAG---ACAGAGGCTCAGAAAAATATGAGATT---GGGTTTCAAGCCCGTTGTGTCTGTGGATACTGAATTATTGAGGCAGCAGAGACGATTTAGCTCCCCCCGGGTCCTCTTGAGTGAAAATACCCCTCTGGAGCCCCCTCCTTTGTATTTGATGGAAGATCCCAC------------GATGGGGAACCGGACGTCTCGCCGGAAAAGGTTTGCTGAAGGAAAGAGCCACCGTGGGGAATACTCTGTGTGTGACAGCGAGAGCCGATGGGTCACGGACAAATCCTCTGCTGTTGACATCAGAGGGCATCAAGTGACGGTCCTGGGAGAAATCCGCATGGGCCCTTCCCCGGTCAAACAATATTTCTATGAAACCAGGTGTAAGCAAGTCAGATCTGCCAAAAGTGGCTGTCGGGGCATCGATGACAAGCACTGGAATTCCCAGTGCAAAACCTCACAGACATTTGTACGCGCA----------------------------------------------------------------------------------------------------------------------------------------------------------------------------------------------------------------------------------------------------------------------------------------------------------------------------------------------------------------------------------------------------------------------------------------------------------------------------------------------------------------------------------------------------------------------------------------------------------------------------------------------------------------------------------------------------------------------------------------------------------------------------------------------------------------------------------------------------------------------------------------------------------------------------------------------------------------------------------------------------------------------------------------------------------------------------------------------------------------------------------------------------------------------------------------------------------------------------------------------------------------------------------------------------------------------------------------------------------------------------------------------------------------------------------------------------------------------------------------------------------------------------------------------------------------------------------------------------------------------------------------------------------------------------------------------------------------------------------------------------------------------------------------------------------------------------------------------------------------------------------GCAGCTGAATTTTACAAATTATTCCAACTTGAGATTGGTGAAGTATACAACAACCGCAACATAACGAAAGAAGAGAGAAAAAGGTGGCAGTCGGCTCTTGACAAACACCTCAGAAAGAAGATGAAATTGAAGCCTATGACAAGGATGAATGGAAACTTTGCAAGAAAACTCATGAGTAGGGAGACTGTGGATGCAGTTTGTGAACTAATAAAATGTGAGGAGAGACACRAAGCCCTCAAAGAATTAATGGATCTTTACCTGAAGATGAAACCAGTATGGAGGTCTTCCTGTCCCACCAAGGAATGCCCAGAACTTGTATGCCAGTATAGTTTTAACTCTCAGAGATTTGCTGAGTTGCTTTCTACTAAATTCAGTTACAGATATGAGGGCAAGATTACCAATTACTTTCACAAAGCACTTGCTCATGTTCCAGAAATTATAGAAAGGGATGGCTCCATTGGTGCTTGGGCAAGTGAGGGAAATGAATCAGGCAACAAACTGTTTAGGCGCTTT---------------------------------------------------------------------------------------------------------------------------------------------------------------------------------------------------------------------------------------------------------------------------------------------------------------------------------------------------------------------------------------------------------------------------------------------------------------------------------------------------------------------------------------------------------------------------------------------------------------------------------------------------------------------------------------------------------------------------------------------
Afrotyphlops_sp_2 ------------------------------------------------------------------------------------------------------------------------------------------------------------------------------------------------------------------------------------------------------------------------------------------------------------------------------------------------------------------------------------------------------------------------------------------------------------------------------------------------------------------------------------------------------------------------------------------------------------------------------------------------------------------------------------------------------------------------------------------------------------------------------------------------------------------------------------------------------------------------------------------------------------------------------------------------------------------------------------------------------------------------------------------------------------------------------------------------------------------------------------------------------------------------------------------------------------------------------------------------------------------------------------------------------------------------------------------------------------------------------------------------------------------------------------------------------------------------------------------------------------------------------------------------------------------------------------------------------------------------------------------------------------------------------------------------------------------------------------------------------------------------------------------------------------------------------------------------------------------------------------------------------------------------------------------------------------------------------------------------------------------------------------------------------------------------------------------------------------------------------------------------------------------------------------------------------------------------------------------------------------------------------------------------------------------------------------------------------------------------------------------------------------------------------------------------------------------------------------------------------------------------------------------------------------------------------------------------------------------------------------------------------------------------------------------------------------------------------------------------------------------------------------------------------------------------------------------------------------------------------------------------------------------------------------------------------------------------------------------------------------------------------------------------------------------------------------------------------------------------------------------------------------------------------------------------------------------------------------------------------------------------------------------------------------------------------------------------------------------------------------------------------------------------------------------------------------------------------------------------------------------------------------------------------------------------------------------------------------------------------------------------------------------------------------------------------------------------------------------------------------------------------------------------------------------------------------------------------------------------------------------------------------------------------------------------------------------------------------------------------------------------------------------------------------------------------------------------------------------------------------------------------------------------------------------------------------------------------------------------------------------------------------------------------------------------------------------------------------------------------------------------------------------------------------------------------------------------------------------------------------------------------------------------------------------AGTTGCATGAAAGCTGCTCCAATGAAGGAAGTTAGCATCCGAGGGCAAGGCAACTTGGCTTATCCTGGTCTTCGGACACAGGGAAATCTGGAGAACCTTGGTGGGCCCAATGATGCCACAAGAGGATTAACATCTTTGGCAGACACATTTGAACAAGTCATTGAGGAGCTCCTGGATG---AGCAGCAGGCCATTCAGCCCAG---CAAGGAGAATAAGGATGCAGACTTGTACTCGTCTCGGGTAATGCTAAGCAGCCAAGTGCCTTTGGAGCCTCCCCTGCTTTTCCTGCTTGAGGAATATAAAAATTACTTGGATGCTGCAAACATGTCCATGAGGGTCCGGCGTCACTCTGACCCTGCTCGCCGTGGAGAGCTGAGCGTGTGTGAGAGTACAAGTGAGTGGGTAACAGCAGCAGAGAAAAAGACTGCAGTGGACATGTCAGGGGCCACCGTTACAGTTCTGGAAAAAGTCCCGGTACCCAAAGGCCAGCTGAAGCAATATTTTTATGAGACCAAATGCAGCTCGAAGGGTTATACGAAAGAAGGCTGCAGGGGCATAGACAAGAGGTACTGGAATTCCCAGTGCCGAACTACGCAGTCTTATGTCCGAGCTCTCACCATGGATAACAAAAAA------------------------------------------------------------------------------------------------------------------------------------------------------------------------------------------------------------------------------------------------------------------------------------------------------------------------------------------------------------------------------------------------------------------------------------------------------------------------------------------------------------------------------------------------------------------------------------------------------------------------------------------------------------------------------------------------------------------------------------------------------------------------------------------------------------------------CTTGCTTATCTCCGTGGCATCCAGTCTACCAGCATGGATCA---AAGGAGTTTATCAGATGATTCCATGAATTCTTTGATTAGAACACTTATTCAAGCAGACATTTGGAAAAACAAGGTATCTAAGCAGACGGCCGGTACGAAGGATGACATTCAGACCACA---GCGAAGA---AAAATGAGG---CTGGACCAGAG---ACAGAGGCTCAGAAAAATATGAGATT---GGGTTTCAAGCCCGTTGTGTCTATGGATACTGAATTATTGAGGCAGCAGAGACGGTTTAGCTCCCCCCGGGTCCTCTTGAGTGAAAATACCCCTCTGGAGCCCCCTCCTTTGTATTTGATGGAAGATCCCAC------------GATGGGGAACCGGACGTCTCGCCGGAAAAGGTTTGCTGAAGGAAAGAGCCACCGTGGGGAATACTCTGTGTGTGACAGCGAGAGCAGATGGGTCACGGACAAATCCTCTGCTGTTGACATCAGAGGGCATCAAGTGACGGTCCTGGGAGAAATCCGCATGGGCCCTTCCCCGGTCAAACAATATTTCTATGAAACCAGGTGTAAGCAAGTCAG-----CCAAAAGTGGCTGTCGGGGCATCGATGACAAGCACTGGAATTCCCAGTGCAAAACCTC-----------------------------------------------------------------------------------------------------------------------------------------------------------------------------------------------------------------------------------------------------------------------------------------------------------------------------------------------------------------------------------------------------------------------------------------------------------------------------------------------------------------------------------------------------------------------------------------------------------------------------------------------------------------------------------------------------------------------------------------------------------------------------------------------------------------------------------------------------------------------------------------------------------------------------------------------------------------------------------------------------------------------------------------------------------------------------------------------------------------------------------------------------------------------------------------------------------------------------------------------------------------------------------------------------------------------------------------------------------------------------------------------------------------------------------------------------------------------------------------------------------------------------------------------------------------------------------------------------------------------------------------------------------------------------------------------------------------------------------------------------------------------------------------------------------------------------------------------------------------------------------------------------GCAGCTGAATTTTACAAATTATTCCAACTTGAGATTGGTGAAGTATACAACAACCGCAACATAACGAAAGAAGAGAGAAAAAGGTGGCAGTCGGCTCTTGACAAACACCTCAGAAAGAAGATGAAATTGAAGCCTATGACAAGGATGAATGGAAACTTTGCAAGAAAACTCATGAGTAGGGAGACTGTGGATGCAGTTTGTGAACTAATAAAATGTGAGGAGAGACACGAAGCCCTCAAAGAATTAATGGATCTTTACCTGAAGATGAAACCAGTATGGAGGTCTTCCTGTCCCACCAAGGAATGCCCAGAACTTGTATGCCAGTATAGTTTTAACTCTCAGAGATTTGCTGAGTTGCTTTCTACTAAATTCAGTTACAGATATGAGGGCAAGATTACCAATTACTTTCACAAAGCACTTGCTCATGTTCCAGAAATTATAGAAAGGGATGGCTCCATTGGTGCTTGGGCAAGTGAGGGAAATGAATCAGGCAACAAACTGTTTAGGCGCTTT---------------------------------------------------------------------------------------------------------------------------------------------------------------------------------------------------------------------------------------------------------------------------------------------------------------------------------------------------------------------------------------------------------------------------------------------------------------------------------------------------------------------------------------------------------------------------------------------------------------------------------------------------------------------------------------------------------------------------------------------
Afrotyphlops_sp_3 ------------------------------------------------------------------------------------------------------------------------------------------------------------------------------------------------------------------------------------------------------------------------------------------------------------------------------------------------------------------------------------------------------------------------------------------------------------------------------------------------------------------------------------------------------------------------------------------------------------------------------------------------------------------------------------------------------------------------------------------------------------------------------------------------------------------------------------------------------------------------------------------------------------------------------------------------------------------------------------------------------------------------------------------------------------------------------------------------------------------------------------------------------------------------------------------------------------------------------------------------------------------------------------------------------------------------------------------------------------------------------------------------------------------------------------------------------------------------------------------------------------------------------------------------------------------------------------------------------------------------------------------------------------------------------------------------------------------------------------------------------------------------------------------------------------------------------------------------------------------------------------------------------------------------------------------------------------------------------------------------------------------------------------------------------------------------------------------------------------------------------------------------------------------------------------------------------------------------------------------------------------------------------------------------------------------------------------------------------------------------------------------------------------------------------------------------------------------------------------------------------------------------------------------------------------------------------------------------------------------------------------------------------------------------------------------------------------------------------------------------------------------------------------------------------------------------------------------------------------------------------------------------------------------------------------------------------------------------------------------------------------------------------------------------------------------------------------------------------------------------------------------------------------------------------------------------------------------------------------------------------------------------------------------------------------------------------------------------------------------------------------------------------------------------------------------------------------------------------------------------------------------------------------------------------------------------------------------------------------------------------------------------------------------------------------------------------------------------------------------------------------------------------------------------------------------------------------------------------------------------------------------------------------------------------------------------------------------------------------------------------------------------------------------------------------------------------------------------------------------------------------------------------------------------------------------------------------------------------------------------------------------------------------------------------------------------------------------------------------------------------------------------------------------------------------------------------------------------------------------------------------------------------------------------------------------AGTTGCATGAAAGCTGCTCCAATGAAGGAAGTTAGCATCCGAGGGCAAGGCAACTTGGCTTATCCTGGTCTTCGGACACAGGGAAATCTGGAGAACCTTGGTGGGCCCAATGATGCCACAAGAGGATTAACATCTTTGGCAGACACTTTTGAACAAGTCATTGAGGAGCTCCTGGATG---AGCAACAGGCCATTCAGCCCAG---CAAGGAGAATAAGGATGCAGACTTGTACTCTTCTCGGGTGATGCTAAGCAGCCAAGTGCCTTTGGAGCCTCCCCTGCTCTTCCTGCTTGAGGAATATAAAAACTACTTGGATGCTGCAAACATGTCCATGAGGGTCCGGCGCCACTCTGACCCTGCTCGCCGTGGGGAGCTGAGCGTGTGTGAGAGTACAAGTGAGTGGGTAACAGCAGCAGAGAAAAAGACTGCAGTGGACATGTCAGGGGCCACCGTTACAGTTCTGGAAAAAGTCCCGGTACCCAAAGGCCAGTTGAAGCAATATTTTTATGAGACCAAATGCAGCTCAAAGGGTTATACGAAAGAAGGCTGCAGGGGCATAGACAAGAGGTACTGGAATTCCCAGTGCCGAACTACGCAGTCTTATGTCCGAGCTCTCACCATGGATAACAAAAAA------------------------------------------------------------------------------------------------------------------------------------------------------------------------------------------------------------------------------------------------------------------------------------------------------------------------------------------------------------------------------------------------------------------------------------------------------------------------------------------------------------------------------------------------------------------------------------------------------------------------------------------------------------------------------------------------------------------------------------------------------------------------------------------------------------------------CTTGCTTATCTCCGTGGCATCCAGTCTACCAGCATGGATCA---AAGGAGTTTATCAGATGATTCCATGAATTCTTTGATTAGAACACTTATTCAGGCAGACATTTGGAAAAACAAGGTATCGAAGCAGAYGGCCGGTACGAAGGATGACATTCAGACCACA---GCGAAGA---AAAACGAGG---CTGAACCAAAT---ACAAATGCTCAT------------------------------GTTGTGTCTGTGGATACAGAATTATTGAGGCAACAGAGACGATTTAGCTCCCCCCGGGTCCTCCTGAGTGAAAATACCCCTCTGGAGCCCCCTCCTTTGTATTTGATGGAAGATCCCAC------------GATGGGGAACCGGACATCTCGCCGGAAAAGGTTCGCTGAAGGAAAGAGCCACCGTGGGGAATATTCTGTGTGTGACAGCGAGAGCCGATGGGTCACGGACAAATCCTCTGCTGTTGACATCAGAGGGCATCAAGTAACGGTCCTGGGAGAAATCCGCATGGGCCCTTCCCCGGTCAAACAATATTTCTATGAAACCAGGTGTAAGCAAGTCAGATCTGCCAAAAGTGGCTGTCGGGGTATCGACGACAAGCACTGGAATTCCCAGTGCAAAACCTCACAGACATTTGTCCGCGCA----------------------------------------------------------------------------------------------------------------------------------------------------------------------------------------------------------------------------------------------------------------------------------------------------------------------------------------------------------------------------------------------------------------------------------------------------------------------------------------------------------------------------------------------------------------------------------------------------------------------------------------------------------------------------------------------------------------------------------------------------------------------------------------------------------------------------------------------------------------------------------------------------------------------------------------------------------------------------------------------------------------------------------------------------------------------------------------------------------------------------------------------------------------------------------------------------------------------------------------------------------------------------------------------------------------------------------------------------------------------------------------------------------------------------------------------------------------------------------------------------------------------------------------------------------------------------------------------------------------------------------------------------------------------------------------------------------------------------------------------------------------------------------------------------------------------------------------------------------------------------------GCAGCTGAATTTTACAAATTATTCCAACTTGAGATTGGTGAAGTATACAACAACTGCAACATAACAAAAGAAGAGAGAAAAAGGTGGCAGTGGGCACTTGACAAACACCTCAGAAAGAAGATGAAATTGAAGCCTATGACAAGGATGAATGGAAACTTTGCAAGAAAACTCATGAGTAGGGAGACTGTGGATGCAGTTTGTGAACTAATAAAGTGTGAGGAGAGACACGAAGCCCTCAGAGAATTAATGGACCTTTACTTGAAGATGAAACCAGTATGGAGGTCTTCATGTCCCACCAAGGAATGCCCAGAACTTGTATGCCAGTATAGTTTTAACTCTCAGAGATTTGCTGAGTTGCTATCTACTAAATTCAGTTACAGATATGAGGGCAAGATTACCAATTACTTTCACAAAGCGCTTGCTCATGTTCCAGAAATTATAGAAAGAGATGGCTCCATTGGTGCTTGGGCAAGTGAGGGAAATGAATCAGGCAACAAACTGTTTAGGCGCTTT---------------------------------------------------------------------------------------------------------------------------------------------------------------------------------------------------------------------------------------------------------------------------------------------------------------------------------------------------------------------------------------------------------------------------------------------------------------------------------------------------------------------------------------------------------------------------------------------------------------------------------------------------------------------------------------------------------------------------------------------
Agkistrodon_bilineatus -------------------------------------------------------------------------------------------------------------------------------------------------------------------------------------------------------------------------------------------------------------------------------------------------------------------------------------------GCCTGGCCGTAACACACAATTAAATTA------CCAA-TTGTTCGCCAAACAACTACGAGT--TATACTTGAAACTTAAAAGACTTGACGGTGCTTCACCA-CGCCCTAGAGGAGCCTGTCCAAT-AACCGATAATCCACGATT-AACCCAACCCCCTC------TTGCC-AA--------CAGTCTATATACCGCCGTCGCCAGCTTACCTTGTAAAAGAAATAAA-GTGAGCTAAATAGTACTAACAC----------TAAAACGACAGGTCGAGGTGTAACTCATGAAGGGG-CTAAGATGGGCTACATTCTCCAACCG-----AGAATA---------CGAACAACA-CTATGAAACTAGTCT---TCAAAGGCGGATTTAGCAGTAAGATAAGAATAAAAA--GCTTAACTGAACATAACGCAATGAAGTGCGTACACACCGCCCGTC-------------------------------------------------------------------------------------GTATTAAAGGCGACG-CTGCCCAGTGAAAA----------ATTAAACGGCCGCGGTATCCTAACC-GTGCAAAGGTAGCATAATCATTTGTCTATTCCTTGTAGACCTGTATGAAAGGCAAAATGAGAGTCCAACTGTCTCTTATAACAAATCAATTAAACTGATCTCCTAGTACAAAAGCTAGAATATTAACATAAGACCAGAAGACCCTGTGAAGCTTT-------AACTAACCTA---TTAAACCAAATAA----TAGCTA-----CTTTCGGTTGGGGCGACCTTGGAATAAAAAAGAACTTCCAATA------TATGACT-TCCTCATAAAATCAA-------GGCAAACAAGCCAATATTA-------------GACCCAG---------TAAAGCTGATAATCGAAATAAGTTACTCCAGGGATAACAGCGCTATCTTCTTTAAGAGCCCATATCAAAAAGAAGGTTTACGACCTCGATGTTGGATCAGGACATCCCAGTAATGCAGCCGTTACTAAAGGTTCGTTTGTTCAACGATTAACAGTCCTACGTGATCTG---------------------------------------------------------------------------------------------------------------------------------------------------------------------------------------------------------------------------------------------------------------------------------------------------------------------------------------------------------------------------------------------------------------------------------------------------------------------------------------------------------------------------------------------------------------------------------------------------------------------------------------------------------------------------------------------------------------------------------------------------------------------------------------------------------------------------------------------------------------------------------------------------------------------------------------------------------------------------------------------------------------------------------------------------------------------------------------------------------------------------------------------------------------------------------------------------------------------------TA---CTAAAACTTGGAGGATATGGTATTATCCGCATAATACAGATTCTACCTACAACACAAACTGATATATTCCTCCCATTCATCGTGCTAGCCTTATGAGGGGCCATCCTGGCCAACTTAACATGCCTACAACAAACAGACCTAAAATCCCTAATCGCCTACTCCTCCATTAGTCATATGGGCCTAGTAGTAGCCGCAATTATCGTTCAAACACCATGAGGACTATCAGGGGCCATAGCCTTAATAATCGCTCACGGCTTTACCTCATCAGCACTTTTCTGCTTAGCCAACACAACCTATGAACGAACACACACTCGAATATTGATTCTTACACGAGGACTCCACAATACCCTGCCAATAGCTACAACCTGATGACTACTAACCAACCTTATAAATATCGCCATCCCCCCCACTATAAACTTTACAGGCGAACTATTAATTATATCCGCCTTATTTAACTGATGCCCAACAACAATCATCATGCTAGGACTATCAATACTAATTACTGCCTCCTACTCACTACATATATTTTTATCAACACAAATAGGACCAACCCCACAAAACAACCAAACAGAG---CCAACACACTCACGAGAACACCTATTAATAGTGCTACACATCATCCCACTAATAATAATCTCCATAAAGCCAGAACTAATCATCATGTCTCACCAACATATACTTATACTATTTAGTCTACTTCCAGTAGGATCAAACATCTCGATTTGATGAAATTTTGGATCAATACTACTTGCCTGCCTAATAATCCAAATTGCCACAGGCTTCTTCCTATCAATCCACTATACAGCCAACATTAATTTGGCCTTTTCCTCTATCATCCACATCTCCCGAGATGT---GCCATACGGCTGAATTATACAAAACACACATGCCATCGGCGCATCTCTATTCTTCATTTGCATTTATATCCACATCGCACGAGGGATCTACTATGGTTCCTATCTAAATAAAGAAGTATGACTATCAGGCACCACCCTTCTGATCATTTTAATAGCTACCGCCTTTTTTGGTTATGTTCTGCCATGAGGCCAAATATCATTCTGAGCAGCAACAGTAATTACAAATCTTCTAACTGCCATCCCCTACCTAGGAACAATACTCACAACCTGATTATGAGGTGGTTTCGCAATCAACGACCCAACACTTACTCGCTTCTTCGCCCTACACTTTATTCTTCCATTCGCTATTATTTCCCTATCATCAATTCACATCCTATTACTTCACAACGAGGGCTCCAACAACCCACTAGGAACAAACTCAGACATCGACAAAATCCCATTTCATCCATACCACTCTTACAAAGACACCCTTATACTAACAATAATAGTAACCCTAATATTTATTATTCTCTCACTATACCCCAATATATTAAACGACCCGGAAAACTTCTCAAAAGCTAACCCCCTAATCACCCCCCAGCACATCAAACCAGAGTGATATTTCCTATTCGCCTATGGCATCCTCCGATCAATCCCAAATAAACTCGGCGGAGCCCTAGCCCTGGTTATATCTATCACCATTCTCTTCACAACACCCTTTACCCACACCTCCTATGCCCGATCCATATCATTCCGACCCATTATACAACTTATATTCTGAACCTTTATCACCAC-------------------------------------------------------------------------------------------------------------------------------------------------------------------------------------------------------------------------------------------------------------------------------------------------------------------------------------------------------------------------------------------------------------------------------------------------------------------------------------------------------------------------------------------------------------------------------------------------------------------------------------------------------------------------------------------------------------------------------------------------------------------------------------------------------------------------------------------------------------------------------------------------------------------------------------------------------------------------------------------------------------------------------------------------------------------------------------------------------------------------------------------------------------------------------------------------------------------------------------------------------------------------------------------------------------------------------------------------------------------------------------------------------------------------------------------------------------------------------------------------------------------------------------------------------------------------------------------------------------------------------------------------------------------------------------------------------------------------------------------------------------------------------------------------------------------------------------------------------------------------------------------------------------------------------------------------------------------------------------------------------------------------------------------------------------------------------------------------------------------------------------------------------------------------------------------------------------------------------------------------------------------------------------------------------------------------------------------------------------------------------------------------------------------------------------------------------------------------------------------------------------------------------------------------------------------------------------------------------------------------------------------------------------------------------------------------------------------------------------------------------------------------------------------------------------------------------------------------------------------------------------------------------------------------------------------------------------------------------------------------------------------------------------------------------------------------------------------------------------------------------------------------------------------------------------------------------------------------------------------------------------------------------------------------------------------------------------------------------------------------------------------------------------------------------------------------------------------------------------------------------------------------------------------------------------------------------------------------------------------------------------------------------------------------------------------------------------------------------------------------------------------------------------------------------------------------------------------------------------------------------------------------------------------------------------------------------------------------------------------------------------------------------------------------------------------------------------------------------------------------------------------------------------------------------------------------------------------------------------------------------------------------------------------------------------------------------------------------------------------------------------------------------------------------------------------------------------------------------------------------------------------------------------------------------------------------------------------------------------------------------------------------------------------------------------------------------------------------------------------------------------------------------------------------------------------------------------------------------------------------------------------------------------------------------------------------------------------------------------------------------------------------------------------------------------------------------------------------------------------------------------------------------------------------------------------------------------------------------------------------------------------------------------------------------------------------------------------------------------------------------------------------------------------------------------------------------------------------------------------
Agkistrodon_contortrix -------------------------------------------------------------------------------------------------------------------------------------------------------------------------------------------------------------------------------------------------------------------------------------------------------------------------------------------GCCTAGCCGAAACACACAATTAAATTA------CCAA-TTGTTCGCCAAACAACTACGAGT--TATACTTAAAACTTAAAAGACTTGACGGTACTTCACCA-CACCCTAGAGGAGCCTGTCTAAT-AACCGATAATCCACGATT-AACCCAACCCCCTC------TTGCC-AA--------CAGTCTATATACCGCCGTCGCCAGCTTACCTTGTAAAAGAAATATA-GTGAGCTAAATAGTACTTCAC-----------TAAAACGACAGGTCGAGGTGTAACTAATGAA-GGG-TTAAGATGG-CTACATTCTCCAACCG-----AGAACA---------CGAACAATA-CTATGAAATTAGTAC---TTAAAGGCGGATTTAGCAGTAAGATAAGAATAAAAA--GCTTAACTGAACATAACGCAATGAAGTGCGTACACACCGCCCGTC-------------------------------------------------------------------------------------GTATTAAAGGCAACGCCTGCCCAGTGAAAA----------ATTAAACGGCCGCGGTATCCTAACC-GTGCAAAGGTAGCATAATCATTTGTCTATTAATTGTAGACCAGTATGAAAGGCAAAATGAGAGCCCAACTGTCTCTTATAACAAATCAATTAAACTGATCTCCTAGTACAAAAGCTAGTATATTATCATAAGACCAGAAGACCCTGTGAAGCTTT-------AACTAACCTA---TTAACCCTATTAA----TAACTA-----CTTTCGGTTGGGGCGACCTTGGAATAAAAAAGAACTTCCAATA------TATGACT-TCCTCATAAA--CAA-------GGCAAACAAGCCAATATTA-------------GACCCAG---------CACAGCTGATAATTGAAATAAGTTACTCCAGGGATAACAGCGCTATCTTCTTTAAGAGCCCATATCAAAAAGGAGGTTTACGACCTCGATGTTGGATCAGGACATCCTAGTAATGCAACCGTTACTAAAGGTTCGTTTGTTCAACGATTAACAGTCCTACGTGATCTG--------------------------------------------------------------------------------------------------------------------------------------------------------------------------------------------------------------------------------------------------------------------------------------------------------------------------------------------------------------------------------------------------------------------------------------------------------------------------------------------------------------------------------------------------------------------------------------------------------------------------------------------------------------------------------------------------------------------------------------------------------------------------------------------------------------------------------------------------------------------------------------------------------------------------------------------------------------------------------------------------------------------------------------------------------------------------------------------------------------------------------------------------------------------------------------------ATCGCTGGCTCAATAGTATTAGCAGCAATTCTA---CTAAAACTCGGAGGGTACGGTATTATCCGCATAATACAGATTCTTCCCACAACAAAAACCGACATGTTCCTCCCATTCGTCGTATTAGCCCTGTGGGGAGCCATCCTAGCCAACTTAACATGCCTACAACAAACAGACCTAAAGTCTCTAATCGCCTACTCCTCCATCAGCCATATAGGCCTAGTAGTAGCTGCGATCATCATTCAAACACCATGGGGACTCTCAGGGGCCATAGCCCTAATAATCGCTCACGGTTTTACCTCCTCAGCACTTTTCTGCCTAGCCAACACAACCTATGAACGTACACACACCCGAATTCTAATTCTTACACGAGGACTTCACAATATCCTACCCATAGCTACAACCTGATGACTATTAACCAACCTTATAAATATCGCCGTTCCCCCCACTATAAACTTTACAGGTGAACTATTAATTATGTCCGCCTTATTCAACTGATGTCCAACAACAATCATCATGCTAGGACTATCAATACTAATTACTGCCTCCTACTCTCTACATATGTTTTTATCAACACAAATAGGACCAACCCTACTAAACAACCAAACAGAA---CCAACACACTCACGAGAACACCTACTAATAATCCTACACCTCATCCCATTAATAATAATCTCCATAAAGCCAGAACTAGTCATCATGTCTCACCAACACATACTTACACTATTTAGTTTACTCCCGGTAGGATCAAACATCTCAATTTGATGAAACTTCGGATCAATACTACTTACCTGCCTAATAATCCAAATCGCTACAGGCTTCTTCCTGGCAATCCACTATACAGCCAACATTAATTTAGCCTTTTCCTCTATCATCCACATCTCCCGAGATGT---GCCATACGGCTGAATCATACAAAACACCCACGCTATCGGCGCATCCCTATTCTTCATTTGCATTTACATCCACATCGCACGAGGAATTTACTATGGCTCTTATCTAAATAAAGAGGTATGACTATCAGGCACCACCCTTCTAATCATTCTAATAGCCACCGCCTTTTTTGGTTATGTCCTACCATGAGGACAAATATCATTCTGAGCAGCAACAGTAATTACAAACCTTCTAACCGCCATCCCATATTTGGGCACAACACTTACTACATGACTATGAGGCGGCTACGCAATCAATGACCCAACACTAACCCGCTTCTTTGCCTTACACTTTATCCTTCCATTCGCTATTATCTCCATATCATCAATCCACATCTTATTGCTCCATAATGAGGGCTCCAATAACCCCCTAGGAACAAACTCAGATATCGACAAAATCCCATTTCACCCCTATCACTCCTACAAAGACACCCTCATACTAACAATAATAATAACCTTACTATTTATTATCCTCTCATTATACCCCAACATCCTAAACGACCCAGAAAACTTCTCAAAAGCTAACCCCCTAATCACACCCCAACACATCAAACCAGAGTGGTACTTCCTATTCGCCTATGGTATCCTCCGATCAATCCCAAATAAACTCGGTGGAGCCCTAGCCTTAGTCCTATCAATCGCTATCCTCTTCACAACACCCTTTATCCACACCTCCCATGCCCGATCCATAATATTCCGACCCCTTATACAACTCATATTCTGAACTTTTATCACCACATTCATCATCATCACTTGAGCAGCCACCAAACCAGTAGAACCCCCATTTACAGAAATCGGACAGCTTACTTCAATTTTATACTTCACATTCTTCATAGCA---AACCCCTTGCTCGGCCTAGTAGAAAACAAAAT-CGAGTTGCATGAAAGCTGCCCCCATGAAGGAAGTTAGTATCAGAGGACAAGGCAGCTTGGCTTATCCTGGTCTTCGGACACAGGGAAATCTGGAGACCCTGAGTGGGCCCAATGATGCCACCAGAGGATTAACATCTTTGGCAGACACTTTTGAACACG---TTGAGGAGCTCCTGGATG---AACAGCAGGTCATTCAGCCCAG---CAAGGAAAACAAGGATGCAGACTTGTACTCATCACGAGTGATGCTAAGCAGTCAAGTGCCTTTGGAGCCTCCTCTGCTTTTCCTGCTCGAGGAGTATAAAAACTACTTGGATGCTGCAAACATGTCCATGAGGGTCCGGCGCCATTCTGATCCTGCTCGCCGTGGGGAGCTGAGCGTGTGTGACAGTACTAGTGAGTGGGTGACAGCAGCTGAAAAAAAGACTGCAGTAGACATGTCCGGAGCAACGGTTACAGTCCTGGAAAAAGTCCCAGTGCCCAAAGGCCAACTGAAGCAATATTTTTATGAGACCAAGTGCAGCGCGAAGGGTTATGCAAAAGAAGGCTGTAGGGGCATAGACAAGAGGTACTGGAATTCCCAGTGCCGAACTACTCAGTCTTACGTCCGCGCTCTCACCATGGATAACAAAAAGAGAGTTGGATGGCGCTTTATAAGAATAGACACTTCCTGT---------------------------------------------------------------------------------------------------------------------------------------------------------------------------------------------------------------------------------------------------------------------------------------------------------------------------------------------------------------------------------------------------------------------------------------------------------------------------------------------------------------------------------------------------------------------------------------------------------------------------------------------------------------------------------------------------------------------------------------------------------------------------------------------------------------------GATCA---AGGGACTTTATCAGAAGATTCCATGAATTCTTTCCTTAGGACACTGATTCAAGCTGGTATTTGGAAAAACAAGGTCCCCAAGCAGACGGCCAGAACCAAGGATGGTGTGCCAACCACA---GGGAGGG---AAACCGAGG---CTGAAGCAGAG---GTGACTACAAGCCAAGATATTCGATTTTTGGGTTTCCGGCCTATCGTTTCGGTGGATGCGGAATTAGTGAGGCAGCAAAGACGCTTCAGTTCTCCCCGGGTCCTCCTGAGTGAAAATACCCCCCTGGAGCCTCCTCCTTTGTATCTGATGGAGGAGCCCAT------------GGTGCTGAACCGAACGTCTCGCCGGAAGAGGCATGCGGAAGGGAAGATCCACCGTGGGGAATACTCTGTGTGTGACAGCGAGAGCGGATGGGTCACGGACAAAACGTCTGCGGTTGACATCCGAGGACACCAGGTGACTGTCCTGGGAGAAATCCGAATGGGYCCGTCT------------------------------------------------------------------------------------------------------------------------------------------------------------------------------------------------------------------------------------------------------------------------------------------------------------------------------------------------------------------------------------------------------------------------------------------------------------------------------------------------------------------------------------------------------------------------------------------------------------------------------------------------------------------------------------------------------------------------------------------------------------------------------------------------------------------------------------------------------------------------------------------------------------------------------------------------------------------------------------------------------------------------------------------------------------------------------------------------TGCATGCTCTCCGAACAGCTGAGAAGGCCCTTCTGCCTGGTTATCATCCCTTTGAATGGGAGCCTCCTTTGAAAAATGTGTCTAGTAACACAGATGTAGGCATTATTGATGGGCTGTCAGGAATACAACAGTCTGTGGATGACTACCCAGTGGATACAATTTCAAAACGATTTCGATATGATGCTGCTTTGGTGGCTACCCTTATGGATTTAGAAGAAGAAATTTTAGAAGGACTGAAAACTCATGACTTGGATGACTATTTGAAAGGACCTTTCACTGTTGTGATTAAAGAATCCTGCGATGGAATGGGAGATGTCAGTGAAAAGCATGGCAGTGGCCCAGCTGTTCCTGAAAAGGCAGTTCGATTCTCCTTCACCCTTATGAGCATCACGGTAACTCATGAGCGTGGCAGTGCAAGGATTTTTGAAGAAAGCAAACCCAATTCAGAGCTGTGTTGTAAGCCTTTATGCCTTATGCTGGCTGATGAGTCAGATCATGAGACCCTCACTGCCATCCTGAGTCCTCTTATAGCAGAACGAGAAGCCATGAAAAATAGTGCATTGATACTTTATATGGCTGGTATTCCTAGAATTTTCAAATTCATATTTAGGGGCACTGGATATGATGAAAAACTGGTCCGTGAAGTTGAGGGTCTTGAAGCATCAGGCTCTACTTATATTTGTACATTATGTGATGCCACTCGCCTAGAAGCCTCTCAGAACCTAATCCTGCATTCTGTAACCAGGAACCATGCTGAAAACCTAGAACGGTATGAAGTGTGGAGGTCCAATCCTTACCATGAAGCTGTAGATGAACTACGTCACAGAGTGAAAGGTGTTTCGGCCAAGCCTTTTATTGAAACTGTGCCTTCAATAG----------------------------------------------------------------------------------------------------------------------------------------------------------------------------------------------------------------------------------------------------------------------------------------------------------------------------------------------------------------------------------------------------------------------------------------------------------------------------------------------------------------------------------------------------------------------------------------------------------------------------------------------------------------------------------------------------------------------------------------------------------------------------------------------------------------------------------------------------------------------------------------------------------------------------------------------------------------------------------------------------------------------------------------------------------------------------------------------------------------------------------------------------------------------------------------------------------------------------------------------------------------------------------
Agkistrodon_howardgloydi -------------------------------------------------------------------------------------------------------------------------------------------------------------------------------------------------------------------------------------------------------------------------------------------------------------------------------------------GCCTGGCCGTAACACACAATTAAATTA------CCAA-TTGTTCGCCAAACAACTACGAGT---ATACTTAAAACTTAAAAGACTTGACGGTGCTTCACCA-CGCCCTAGAGGAGCCTGTCCAAT-AACCGATAATCCACGATT-AACCCAACCCCCTC------TTGCC-AA--------CAGTCTATATACCGCCGTCGCCAGCTTACCTTGTAAAAGAAATAAA-GTGAGCTAAATAGCACTAACAC----------TAAAACGACAGGTCGAGGTGTAACTCATGAAGGGG-CTAAGATGGGCTACATTCTCCAACCG-----AGAATA---------CGAACAACA-CTATGAAACTAGTCT---TTAAAGGCGGATTTAGCAGTAAGATAAGAATAAAAA--GCTTAACTGAACATAACGCAATGAAGTGCGTACACACCGCCCGTC-------------------------------------------------------------------------------------GTATTAAAGGCAACGCCTGCCCAGTGAAAA----------ATTAAACGGCCGCGGTATCCTAACC-GTGCAAAGGTAGCATAATCATTTGTCTATTAATTGTAGACCTGTATGAAAGGCAAAATGAGAGTCCAACTGTCTCTTATAACAAATCAATTAAACTGATCTCCTAGTACAAAAGCTAGAATATTAACATAAGACCAGAAGACCCTGTGAAGCTTT-------AACTAACCTA---TTAAACCAAATAA----TAGCTA-----CTTTCGGTTGGGGCGACCTTGGAATAAAAAAGAACTTCCAATA--------TGACT-TCCTCATAAAACCAA-------GGCGAACAAGCCAATATTA-------------GACCCAG---------TAAAGCTGATAATCGAAATAAGTTACTCCAGGGATAACAGCGCTATCTTCTTTAAGAGCCCATATCAAAAAGAAGGTTTACGACCTCGATGTTGGATCAGGACATCCAAGTWATGCAACCGTTACTAAAGGTTCGTTTGTTCAACGATTAACAGTCCTACGTGATCTG--------------------------------------------------------------------------------------------------------------------------------------------------------------------------------------------------------------------------------------------------------------------------------------------------------------------------------------------------------------------------------------------------------------------------------------------------------------------------------------------------------------------------------------------------------------------------------------------------------------------------------------------------------------------------------------------------------------------------------------------------------------------------------------------------------------------------------------------------------------------------------------------------------------------------------------------------------------------------------------------------------------------------------------------------------------------------------------------------------------------------------------------------------------------------------------------ATTGCCGGCTCAATAGTATTAGCAGCAATTCTC---CTAAAACTCGGAGGATATGGTATTATCCGCATAATACAGATTCTACCTACAACAAAAACTGATATATTCCTCCCATTCATCGTGCTAGCCTTATGAGGAGCCATCCTAGCCAACTTAACATGCCTACAACAAACAGACCTAAAATCCCTAATCGCCTACTCCTCCATTAGCCATATAGGCCTAGTAGTAGCCGCAATTATAGTCCAAACACCATGAGGACTATCAGGGGCCATAGCCTTAATAATCGCTCACGGCTTTACCTCCTCAGCACTTTTCTGCTTAGCCAACACAACCTACGAACGAACACACACTCGAATCTTGATTATTACACGAGGGCTCCACAACATTCTGCCAATAACTACAACCTGATGACTACTAACCAACCTTATAAATATCGCCATCCCCCCCACTATAAACTTTACAGGCGAACTATTAATTATATCCGCCTTATTTAACTGATGCCCAACAACAATCATCATGCTAGGACTATCAATACTAATTACTGCCTCCTACTCACTACATATATTTTTATCAACACAAATAGGACCAACCCCACAAAACAACCAAACAGAG---CCAACACACTCACGAGAACACCTGTTAATAGTACTACACATCATCCCACTAATAATAATCTCCATAAAGCCAGAACTAATCATC------------------------------------------------------------------------------------------------------------------------------------------------------------------------------------------------------------------------------------------------------------------------------------------------------------------------------------------------------------------------------------------------------------------------------------------------------------------------------------------------------------------------------------------------------------------------------------------------------------------------------------------------------------------------------------------------------------------------------------------------------------------------------------------------------------------------------------------------------------------------------------------------------------------------------------------------------------------------------------------------------------------------------------------------------------------------------------------------------------------------------------------------------------------------------------------------------------------------------------------------------------------------------------------------------------------------------------------------------------------------------------------------------------------------------------------------------------------------------------------------------------------------------------------------------------------------------------------------------------------------------------------------------------------------------------------------------------------------------------------------------------------------------------------------------------------------------------------------------------------------------------------------------------------------------------------------------------------------------------------------------------------------------------------------------------------------------------------------------------------------------------------------------------------------------------------------------------------------------------------------------------------------------------------------------------------------------------------------------------------------------------------------------------------------------------------------------------------------------------------------------------------------------------------------------------------------------------------------------------------------------------------------------------------------------------------------------------------------------------------------------------------------------------------------------------------------------------------------------------------------------------------------------------------------------------------------------------------------------------------------------------------------------------------------------------------------------------------------------------------------------------------------------------------------------------------------------------------------------------------------------------------------------------------------------------------------------------------------------------------------------------------------------------------------------------------------------------------------------------------------------------------------------------------------------------------------------------------------------------------------------------------------------------------------------------------------------------------------------------------------------------------------------------------------------------------------------------------------------------------------------------------------------------------------------------------------------------------------------------------------------------------------------------------------------------------------------------------------------------------------------------------------------------------------------------------------------------------------------------------------------------------------------------------------------------------------------------------------------------------------------------------------------------------------------------------------------------------------------------------------------------------------------------------------------------------------------------------------------------------------------------------------------------------------------------------------------------------------------------------------------------------------------------------------------------------------------------------------------------------------------------------------------------------------------------------------------------------------------------------------------------------------------------------------------------------------------------------------------------------------------------------------------------------------------------------------------------------------------------------------------------------------------------------------------------------------------------------------------------------------------------------------------------------------------------------------------------------------------------------------------------------------------------------------------------------------------------------------------------------------------------------------------------------------------------------------------------------------------------------------------------------------------------------------------------------------------------------------------------------------------------------------------------------------------------------------------------------------------------------------------------------------------------------------------------------------------------------------------------------------------------------------------------------------------------------------------------------------------------------------------------------------------------------------------------------------------------------------------------------------------------------------------------------------------------------------------------------------------------------------------
Agkistrodon_piscivorus -------------------------------------------------------------------------------------------------------------------------------------------------------------------------------------------------------------------------------------------------------------------------------------------------------------------------------------------GCCTGGCCGTAACACACAATTAAATTA------CCAA-TTGTTCGCCAAACAACTACGAGT--TATACTTAAAACTTAAAAGACTTGACGGTACTTCACCA-CGCCCTAGAGGAGCCTGTCCAAT-AACCGATAATCCACGATT-AACCCAACCCCCTC------TTGCC-AA--------CAGTCTATATACCGCCGTCGCCAGCTTACCTTGTAAAAGAAATAAA-GTGAGCTAAATAGTACCAACAC----------TAAAACGACAGGTCGAGGTGTAACTCATGAAGGGG-CTAAGATGGGCTACATTCTCCAACCG-----AGAAAA---------CGAACAACA-CTATGAAACTAGTCT---TTAAAGGCGGATTTAGCAGTAAGATAAGAATAAAAA--GCTTAACTGAACATAACGCAATGAAGTGCGTACACACCGCCCGTC-------------------------------------------------------------------------------------GTATTAAAGGCGACG-CTGCCCAGTGAAAA----------ATTAAACGGCCGCGGTATCCTAACC-GTGCAAAGGTAGCATAATCATTTGACTATTAATTGTAGACCTGTATGAAAGGCAAAATGAGAGTCCAACTGTCTCTTATAACAAATCAATTAAACTGATCTCCTAGTACAAAAGCTAGAATATTAACATAAGACCTGAAGACCCTGTGAAGCTTT-------AACTAAACTA---TTAAACCAAGTAA----TAGCTA-----CCTTTGGTTGGGGCGACCTTGGAATAAAAAAGAACTTCCAATA------TATGACT-TCCTCATAAAACCAA-------GGCGAACAAGCCAATATTA-------------GACCCAG---------TATAACTGATAATCGAAATAAGTTACTCCAGGGATAACAGCGCTATCTTCTTTAAGAGCCCATATCAAAAAGAAGGTTTACGACCTCGATGTTGGATCAGGACATCCTAGTAATGCAACCGTTACTAAAGGAACGTTTGTTCAACGATTAACAGTCCTACGTGATCTG---------ATCAACCCAACATCCCTAGTAACCATCATGACCAGCATTATCCTAAGCACTGCTCTAATTACCACAACAACGCACTGACTAATAGCCTGAGTCTGCTTAGAAATTAATACCCTATCAATAGTACCAATTATCTCAAAACCACACCACCCCCGAGCAACAGAAGCAACAACAAAATACTTCCTAACACAGACTATCGCCTCCACAGCCATCCTATTCGCAGCAACAATAAATGCACTAAATACCTCAAACTGAGAAATTACCCTCACAACAGAAACCACAACCATAAAAATCATTACACTAGCTCTAATAATAAAAATAGCTGCGGCCCCATTCCACTTCTGATTACCAGAAGTAGTACAAGGAGCTACAACCCTAACAGCCCTAACAATCCTAACTTGACAGAAAATTGCGCCCCTCAGTATCCTTCTTACCAGCCACAACAACACCAACCTAACAATTCTTAGCTCGTCAGCAATCCTATCCGTACTAATTGGCGGAATTGGAGGATTAAACCAAACCCAACTACGAAAACTTATAGCCTTCTCATCCATCACACACACAGGATGAGTCCTCGCAACCATCACCCTAGCACCAAATATCTCCATCCTAACCTTCTTAATCTACACAATAACTACCACCCCAATCTTCATCACACTTAATACATCATCAGCAACAACCATTAAAGACCTAGGAATTATATGAACCATCTCCCCCCACCTAATACTTATTATATTAATAACCATCCTATCCCTAACCGGCCTGCCCCCCC---TCACAGGGTTTATACCAAAATGACTAATTCTCAATAAAATAACCGCCCTTAACCTGACCACAGAAGCCACCCTCATAGCAATATCCTCCTTACCAGGCCTATATGTCTACATCCGACTTACTTACATCCTGTCCATAACAATACCCGCCCACACATCCACCACACAAATAAAATGACGATCACCACACAAGAAATTCCCACTATCCTCAATCACACTAGCAACCATAATAACACTACTTCTACCCCTCTCACCAAACCTCT----------------------------------------------------------------------------------------------------------GGCGCCGGCTCAATAGTATTAGCAGCAATTCTC---CTAAAACTCGGAGGGTATGGCATTATCCGCATAATGCAAATTCTGCCCACAACAAAAACTGACATATTCCTCCCATTCATCGTACTAGCCCTATGGGGAGCCATCCTGGCCAACTTAACATGCCTGCAACAGACAGACCTAAAATCCCTAATCGCCTACTCCTCCATTAGCCACATAGGCCTAGTAGTAGCCCCAATCATCATTCAAACACCATGAGGACTATCAGGGGCCATAGCCCTAATAATCGCCCACGGCTTTACCTCCTCAGCAYTCTTCTGCCTAGCCAACACAACCTATGAACGAACACACACTCGAATCCTGATTCTTACACGAGGACTCCACAACATCCTACCCATAGCTACAACCTGGTGACTGTTGACCAACCTTATAAATATCGCCATCCCCCCCACTATAAACTTTACAGGCGAACTACTAATTATATCCGCCTTATTCAACTGATGCCCAACAACAATCATCATGCTCGGACTATCAATACTAATTACTGCCTCCTACTCACTACATATGTTTTTATCAACACAAATAGGACCAACCCCACTAAATAACCAAACAGAA---CCAACACACTCACGAGAACACTTATTAATAATCCTACATCTCATCCCACTAATAATAATCTCCATAAAGCCAGAACTAATCATCATGTCTCACCAACACATACTTACACTATTTAGCCTACTTCCAGTAGGATCAAACATCTCAATTTGATGGAACTTTGGATCAATACTACTTGCCTGCCTAATAATCCAAATTGCCACAGGCTTCTTCCTAGCAATCCACTATACAGCCAACATTAACTTAGCCTTTTCCTCCATCATCCACATCTCCCGAGACGT---ACCATACGGCTGAATTATACAAAACACACACACCATCGGCGCATCCTTATTCTTCATTTGCATCTACATCCACATCGCACGAGGAATTTACTACGGCTCCTACCTAAATAAAGAAGTATGACTATCAGGCACCACCCTCCTAATCATTCTAATAGCTACCGCTTTTTTTGGCTATGTTCTACCATGAGGACAAATATCATTCTGAGCAGCAACAGTAATCACAAATCTTCTAACCGCTATTCCATACCTAGGCACAATACTTACTACCTGACTATGAGGCGGTTTCGCAATCAATGACCCAACACTAACCCGCTTCTTCGCCCTACACTTTATTCTTCCATTCGCTATTATCTCCTTATCATCAATCCACATCCTATTACTCCACAACGAAGGCTCCAACAACCCGTTAGGAACAAACTCAGACATCGACAAAATCCCATTCCACCCCTACCACTCTTACAAAGACACCCTCATACTGACAATAATAATAACCCTGCTATTTATTATCCTCTCACTATACCCCGACATATTAAACGACCCAGAAAACTTTTCAAAAGCTAACCCCCTAACCACCCCCCAGCACATCAAACCGGAATGATACTTCCTATTCGCCTACGGCATCCTCCGATCAATCCCAAACAAACTTGGCGGAGCCCTAGCCTTAATTCTATCCATCGCCATTCTCTTCACAACACCCTTTATCCACACCTCCCATGCCCGATCCATAACATTCCGACCCCTTATACAACTTATATTCTGAACCTTTGTCACCACGTTCATCACCATTACTTGAGCAGCCACCAAACCAGTAGAGCCCCCATTTACAGAAATCGGCCAACTTACCTCAATTTTATACTTCATATTCTTCATAGCA---AACCCCTTACTTGGCCTAGTAGAGAATAAAAT-CGAGTTGCATGAAAGCTGCCCCCATGAAGGAAGTTAGTATCAGAGGACAAGGCAGCTTGGCTTATCCTGGTCTTCGGACACAGGGAAATCTGGAGACCCTCAGTGGGCCCAATGATGCCACCAGAGGATTAACATCTTTGGCAGACACTTTTGAACACG---TTGAGGAGCTCCTGGATG---AACAGCAGGTCATTCAGCCCAG---CAAGGAAAACAAGGATGCAGACTTGTACTCATCACGAGTGATGCTAAGCAGTCAAGTGCCTTTGGAGCCTCCTCTGCTTTTCCTGCTCGAGGAGTATAAAAACTACTTGGATGCTGCAAACATGTCCATGAGGGTCCGGCGCCATTCTGATCCTGCTCGCCGTGGGGAGCTGAGCGTGTGTGACAGTACTAGTGAGTGGGTGACAGCAGCTGAAAAAAAGACTGCAGTAGACATGTCCGGAGCAACGGTTACAGTCCTGGAAAAAGTCCCAGTGCCCAAAGGCCAACTGAAGCAATATTTTTATGAGACCAAGTGCAGCGCGAAGGGTTATGCAAAAGAAGGCTGTAGGGGCATAGACAAGAGGTACTGGAATTCCCAGTGCCGAACTACTCAGTCTTACGTCCGCGCTCTCACCATGGATAACAAAAAGAGAGTTGGATGGCGCTTTATAAGAATAGACACTT---------------------------------------------------------------------------------------------------------------------------------------------------------------TCTCCTGCATCTCCTGGGCTCTGGTGGCTTTGGTTCTGTCTACAAGGCAATTTACCATGGAGCTACAGTGGCTGTAAAACAAGTGAAGAAATGCAGTAAGAACCATTTGGCATCACGGCAAAGCTTCTGGGCAGAACTAAATGTAGTACGTCTTGACCATAACAATGTGGTACGCATAGTAGCTGCTAGCACATGTACCCCTGCTAGTCAGGATAGTTTGGGTACCATAATTATGGAATATGCAGGTAATTGCACTCTACATCATGTTATCTATGGGACTGGCTATTTAA---CAGGAAAT---AACAATGATATCCTTAAATGTGACCATGAGTTTTTGAGTACAGCTCAGGCTGTCATTTACTCCCATGATATTGTGGCAGGGTTAATGTTTCTTCATTCTCAGTTAATTGTGCATCTGGATTTAAAACCTGCTAACATATTCATCACAGAACATAATGTTTGCAAGATTGGAGACTTTGGATGCTCCCAAAAGTTAGAAGATAGTGAATCATCAGGACTATATATTTGTCATCAAGGAGGAACATACACACATCGTGCTCCTGAACTACTTAA------------------------------------------------------------------------------------------------------------------------------------------------------------------------------------------------------------------------------------------------------------------------------------------------------------------------------------------------------------------------------------------------------------------------------------------------------------------------------------------------------------------------------------------------------------------------------------------------------------------------------------------------------------------------------------------------------------------------------------------------------------------------------------------------------------------------------------------------------------------------------------------------------------------------------------------------------------------------------------------------------------------------------------------------------------------------------------------------------------------------------------------------------------------------------------------------------------------------------------------------------------------------------------------------------------------------------------------------------------------------------------------------------------------------------------------------------------------------------------------------------------------------------------------------------------------------------------------------------------------------------------------------------------------------------------------------------------------------------------------------------------------------------------------------------------------------------------------------------------------------------------------------------------------------------------------------------------------------------------------------------------------------------------------------------------------------------------------------------------------------------------------------------------------------------------------------------------------------------------------------------------------------------------------------------------------------------------------------------------------------------------------------------------------------------------------------------------------------------------------------------------------------------------------------------------------------------------------------------------------------------------------------------------------------------------------------------------------------------------------------------------------------------------------------------------------------------------------------------------------------------------------------------------------------------------------------------------------------------------------------------------------------------------------------------------------------------------------------------------------------------------------------------------------------------------------------------------------------------------------------------------------------------------------------------------------------------------------------------------------------------------------------------------------------------------------------------------------------------------------------------------------------------------------------------------------------------------------------------------------------------------------------------------------------------------------------------------------------------------------------------------------------------------------------------------------------------------------------------------------------------------
Agkistrodon_russeolus -----------------------------------------------------------------------------------------------------------------------------------------------------------------------------------------------------------------------------------------------------------------------------------------------------------------------------------------------------------CAATTAAATTA------CCAA-TTGTTCGCCAAACAACTACGAGT---ATACTTAAAACTTAAAAGACTTGACGGTGCTTCACCA-CGCCCTAGAGGAGCCTGTCCAAT-AACCGATAATCCACGATT-AACCCAACCCCCTC------TTGCC-AA--------CAGTCTATATACCGCCGTCGCCAGCTTACCTTGTAAAAGAAATAAA-GTGAGCTAAATAGTACTAACAC----------TAAAACGACAGGTCGAGGTGTAACTCATGAAGGGG-CTAAGATGGGCTACATTCTCCAACCG-----AGAATA---------CGAACAACA-CTATGAAACTAGTCT---TTAAAGGCGGATTTAGCAGTAAGATAAGAATAAAA---GCTTAACTGAACATAACGCAATGAAGTGCGTACACACCGCCCGTC-------------------------------------------------------------------------------------GTATTAAAGGCAACGCCTGCCCAGTGAAAA----------ATTAAACGGCCGCGGTATCCTAACC-GTGCAAAGGTAGCATAATCATTTGTCTATTAATTGTAGACCTGTATGAAAGGCAAAATGAGAGTCCAACTGTCTCTTATAACAAATCAATTAAACTGATCTCCTAGTACAAAAGCTAGAATATTAACATAAGACCAGAAGACCCTGTGAAGCTTT-------AACTAACCTA---TTAAACCAAATAA----TAGCTA-----CTTTCGGTTGGGGCGACCTTGGAATAAAAAAGAACTTCCAATA------TATGACT-TCCTCATAAAACCAA-------GGCGAACAAGCCAATATTA-------------GACCCAG---------TAAAGCTGATAATCGAAATAAGTTACTCCAGGGATAACAGCGCTATCTTCTTTAAGAGCCCATATCAAAAAGAAGGTTTACGACCTCGATGTTGGATCAGGACATCCAAGTAATGCAGCCGTTACTAAAGGTTCGTTTGTTCAACGATTAACAGTCCT------------------------------------------------------------------------------------------------------------------------------------------------------------------------------------------------------------------------------------------------------------------------------------------------------------------------------------------------------------------------------------------------------------------------------------------------------------------------------------------------------------------------------------------------------------------------------------------------------------------------------------------------------------------------------------------------------------------------------------------------------------------------------------------------------------------------------------------------------------------------------------------------------------------------------------------------------------------------------------------------------------------------------------------------------------------------------------------------------------------------------------------------------------------------------------------------------ATTGCCGGCTCAATAGTATTAGCAGCAATTCTC---CTAAAACTCGGAGGATATGGTATTATCCGCATAATACAGATTCTACCTACAACAAAAACTGATATATTCCTCCCATTCATCGTGCTAGCCTTATGAGGAGCCATCCTAGCCAACTTAACATGCCTACAACAAACAGACCTAAAATCCCTAATCGCCTACTCCTCCATTAGCCATATAGGCCTAGTAGTAGCCGCAATTATAGTCCAAACACCATGAGGACTATCAGGGGCCATAGCCTTAATAATCGCTCACGGCTTTACCTCCTCAGCACTTTTCTGCTTAGCCAACACAACCTACGAACGAACACACACTCGAATCTTGATTATTACACGAGGGCTCCACAACATTCTGCCAATAACTACAACCTGATGACTACTAACCAACCTCATAAATATCGCCATCCCCCCCACTATAAACTTTACAGGCGAACTATTAATTATATCCGCCTTATTTAACTGATGCCCAACAACAATCATCATGCTAGGACTATCAATACTAATTACTGCCTCCTACTCACTACATATATTTTTATCAACACAAATAGGACCAACCCCACAAAACGACCAAACAGAG---CCAACACACTCACGAGAACACCTGTTAATAGTGCTACACATCATCCCACTAATAATAATCTCCATAAAGCCAGAACTAATCATC------------------------------------------------------------------------------------------------------------------------------------------------------------------------------------------------------------------------------------------------------------------------------------------------------------------------------------------------------------------------------------------------------------------------------------------------------------------------------------------------------------------------------------------------------------------------------------------------------------------------------------------------------------------------------------------------------------------------------------------------------------------------------------------------------------------------------------------------------------------------------------------------------------------------------------------------------------------------------------------------------------------------------------------------------------------------------------------------------------------------------------------------------------------------------------------------------------------------------------------------------------------------------------------------------------------------------------------------------------------------------------------------------------------------------------------------------------------------------------------------------------------------------------------------------------------------------------------------------------------------------------------------------------------------------------------------------------------------------------------------------------------------------------------------------------------------------------------------------------------------------------------------------------------------------------------------------------------------------------------------------------------------------------------------------------------------------------------------------------------------------------------------------------------------------------------------------------------------------------------------------------------------------------------------------------------------------------------------------------------------------------------------------------------------------------------------------------------------------------------------------------------------------------------------------------------------------------------------------------------------------------------------------------------------------------------------------------------------------------------------------------------------------------------------------------------------------------------------------------------------------------------------------------------------------------------------------------------------------------------------------------------------------------------------------------------------------------------------------------------------------------------------------------------------------------------------------------------------------------------------------------------------------------------------------------------------------------------------------------------------------------------------------------------------------------------------------------------------------------------------------------------------------------------------------------------------------------------------------------------------------------------------------------------------------------------------------------------------------------------------------------------------------------------------------------------------------------------------------------------------------------------------------------------------------------------------------------------------------------------------------------------------------------------------------------------------------------------------------------------------------------------------------------------------------------------------------------------------------------------------------------------------------------------------------------------------------------------------------------------------------------------------------------------------------------------------------------------------------------------------------------------------------------------------------------------------------------------------------------------------------------------------------------------------------------------------------------------------------------------------------------------------------------------------------------------------------------------------------------------------------------------------------------------------------------------------------------------------------------------------------------------------------------------------------------------------------------------------------------------------------------------------------------------------------------------------------------------------------------------------------------------------------------------------------------------------------------------------------------------------------------------------------------------------------------------------------------------------------------------------------------------------------------------------------------------------------------------------------------------------------------------------------------------------------------------------------------------------------------------------------------------------------------------------------------------------------------------------------------------------------------------------------------------------------------------------------------------------------------------------------------------------------------------------------------------------------------------------------------------------------------------------------------------------------------------------------------------------------------------------------------------------------------------------------------------------------------------------------------------------------------------------------------------------------------------------------------------------------------------------------
Agkistrodon_taylori -------------------------------------------------------------------------------------------------------------------------------------------------------------------------------------------------------------------------------------------------------------------------------------------------------------------------------------------GCCTGGCCGTAACACACAATTAAATTA------CCAA-TTGTTCGCCAAACAACTACGAGT--TATACTTGAAACTTAAAAGACTTGACGGTGCTTCACCA-CGCCCTAGAGGAGCCTGTCCAAT-AACCGATAATCCAYGATT-AACCCAACCCCCTC------TTGCC-AA--------CAGTCTATATACCGCCGTCGCCAGCTTACCTTGTAAAAGAAATAAA-GTGAGCTAAATAGTACTAACAC----------TAAAACGACAGGTCGAGGTGTAACTCATGAAGGGG-CTAAGATGGGCTACATTCTCCAACCG-----AGAATA---------CGAACAACA-CTATGAAACTAGTCT---TCAAAGGCGGATTTAGCAGTAAGATAAGAATAAAAA--GCTTAACTGAACATAACGCAATGAAGTGCGTACACACCGCCCGTC-------------------------------------------------------------------------------------GTATTAAAGGCGACGCCTGCCCAGTGAAAK----------ATTAAACGGCCGCGGTATCCTAACC-GTGCAAAGGTAGCATAATCATTTGTCTATTAATTGTAGACCTGTATGAAAGGCAAAATGAGAGTCCAACTGTCTCTTATAACAAATCAATTAAACTGATCTCCTAGTACAAAAGCTAGAATGTTAACATAAGACCAGAAGACCCTGTGAAGCTTT-------AACTAACCTA---TTAAACCAAATAA----TAGCTA-----CTTTCGGTTGGGGCGACCTTGGAATAAAAAAGAACTTCCAATA------TATGACT-TCCTCATAAAATCAA-------GGCAAACAAGCCAATATTA-------------GACCCAG---------TAAAGCTGATAATCGAAATAAGTTACTCCAGGGATAACAGCGCTATCTTCTTTAAGAGCCCATATCAAAAAGAAGGTTTACGACCTCGATGTTGGATCAGGACATCCCAGTAATGCAGCCGTTACTAAAGGTTCGTTTGTTCAACGATTAACAGTCCTACCTGATCTG--------------------------------------------------------------------------------------------------------------------------------------------------------------------------------------------------------------------------------------------------------------------------------------------------------------------------------------------------------------------------------------------------------------------------------------------------------------------------------------------------------------------------------------------------------------------------------------------------------------------------------------------------------------------------------------------------------------------------------------------------------------------------------------------------------------------------------------------------------------------------------------------------------------------------------------------------------------------------------------------------------------------------------------------------------------------------------------------------------------------------------------------------------------------------------------------ATTGCTGGCTCAATAGTATTAGCAGCAATTCTC---CTAAAACTAGGAGGATATGGTATTATCCGCATAATACAGATTCTACCTACAACAAAAACCGATATATTCCTCCCATTCATCGTGCTAGCCTTATGGGGGGCCATCCTGGCCAACTTAACATGCCTACAACAAACAGACCTAAAATCTCTAATCGCCTACTCCTCCATTAGCCATATGGGCCTAGTAGTAGCTGCAATCATCATTCAAACACCATGAGGACTATCAGGGGCCATAGCCCTAATAATCGCTCATGGCTTTACCTCCTCAGCACTTTTCTGCCTAGCCAACACAACCTATGAACGAACACACACTCGAATCTTGATTCTTACACGAGGACTCCACAATATCCTACCCATAGCTACAACCTGATGACTACTAACCAACCTTATAAATATCGCCATCCCCCCCACTATAAATTTTACAGGCGAACTACTAATCATATCTGCCTTATTTAACTGATGCCCAACAACAATCATCATGCTAGGACTATCAATACTGATTACTGCCTCCTACTCACTACACATATTTTTATCAACACAAATAGGATCAACCCAACTAAACAACCAAACAGAA---CCAACACACTCACGAGAGCACCTACTAATAGTGTTACACATCATTCCACTAATAATAATCTCTATAAAGCCAGAACTAATCATCATGTCTCACCAACACATACTTACACTATTTAGTCTACTTCCCGTAGGGTCAAACATCTCAATTTGATGAAATTTTGGATCAATACTACTTGCCTGCCTAATAATCCAAATTGCTACAGGCTTCTTCCTAGCAATCCACTATACAGCCAACATTAATTTAGCCTTTTCCTCTATCATCCATATCTCCCGAGATGT---ACCATACGGCTGAATTATACAAAACACACACGCCATCGGCGCATCTCTATTCTTCATTTGCATTTATATCCACATCGCACGAGGGATTTACTATGGCTCCTATCTAAATAAAGAAGTATGACTATCAGGCACCACCCTTCTAATCATTTTAATAGCCACCGCTTTTTTTGGCTACGTTCTACCATGGGGACAAATATCATTCTGAGCGGCAACAGTAATTACAAATCTCCTAACCGCCATTCCATATCTAGGAACAATACTCACCACCTGACTATGAGGAGGTTTCGCAATCAATGATCCCACACTAACCCGCTTCTTTGCCCTACACTTTATTCTTCCATTCGCTATTATTTCCCTATCATCAATTCACATCCTATTACTCCATAACGAAGGCTCCAACAACCCACTAGGAACAAACTCAGACATCGATAAAATCCCATTCCATCCCTACCACTCTTACAAAGACACCCTTATATTAACAATAATAATAACCCTACTATTTATCATTCTTTCACTATACCCTGATATATTAAACGACCCAGAGAACTTCTCAAAAGCTAATCCCCTAATCACCCCCCAACACATTAAACCAGAATGATATTTTCTATTCGCCTATGGCATCCTCCGGTCAATCCCAAATAAACTTGGTGGGGCCCTAGCCCTAATTCTGTCCATCGCCATTCTCTTCACAACACCCTTTATTCATACCTCCTATGCCCGATCCATAACATTTCGACCCATTATACAACTTATATTCTGAACCTTTATCACCACATTTATCATCATTACCTGAACAGCCACCAAACCAGTAGAACCCCCTTTTACAGAAATCGGCCAACTTGCCTCAATTCTATACTTCACATTCTTCATAACG---AACCCACTACTCGGTCTAGCAGAAAACAAAATC---------------------------------------------------------------------------------------------------------------------------------------------------------------------------------------------------------------------------------------------------------------------------------------------------------------------------------------------------------------------------------------------------------------------------------------------------------------------------------------------------------------------------------------------------------------------------------------------------------------------------------------------------------------------------------------------------------------------------------------------------------------------------------------------------------------------------------------------------------------------------------------------------------------------------------------------------------------------------------------------------------------------------------------------------------------------------------------------------------------------------------------------------------------------------------------------------------------------------------------------------------------------------------------------------------------------------------------------------------------------------------------------------------------------------------------------------------------------------------------------------------------------------------------------------------------------------------------------------------------------------------------------------------------------------------------------------------------------------------------------------------------------------------------------------------------------------------------------------------------------------------------------------------------------------------------------------------------------------------------------------------------------------------------------------------------------------------------------------------------------------------------------------------------------------------------------------------------------------------------------------------------------------------------------------------------------------------------------------------------------------------------------------------------------------------------------------------------------------------------------------------------------------------------------------------------------------------------------------------------------------------------------------------------------------------------------------------------------------------------------------------------------------------------------------------------------------------------------------------------------------------------------------------------------------------------------------------------------------------------------------------------------------------------------------------------------------------------------------------------------------------------------------------------------------------------------------------------------------------------------------------------------------------------------------------------------------------------------------------------------------------------------------------------------------------------------------------------------------------------------------------------------------------------------------------------------------------------------------------------------------------------------------------------------------------------------------------------------------------------------------------------------------------------------------------------------------------------------------------------------------------------------------------------------------------------------------------------------------------------------------------------------------------------------------------------------------------------------------------------------------------------------------------------------------------------------------------------------------------------------------------------------------------------------------------------------------------------------------------------------------------------------------------------------------------------------------------------------------------------------------------------------------------------------------------------------------------------------------------------------------------------------------------------------------------------------------------------------------------------------------------------------------------------------------------------------------------------------------------------------------------------------------------------------------------------------------------------------------------------------------------------------------------------------------------------------------------------------------------------------------------------------------------------------------------------------------------------------------------------------------------------------------------------------------------------------------------------------------
Ahaetulla_fasciolata_54_LSUHC_9831 --------------------------------------------------------------------------------------------------------------------------------------------------------------------------------------------------------------------------------------------------------------------------------------------------------------------------------------------------------------------------------------------------------------------------------------------------------------------------------------------------------------------------------------------------------------------------------------------------------------------------------------------------------------------------------------------------------------------------------------------------------------------------------------------------------------------------------------------------------------------------------------------------------TTAAAGGC-ACGCCTGCCCAGTGAACA----------ATTAAACGGCCGCGGTACACTAACC-GTGCAAAGGTAGCATAATAATTTGTCTACTAATTATAGACCTGCATGAAAGGCAAAATGAGGGTTTAACTGTCTCTTATAGTAAATCAATTAAACTGATCTTCTAGTAAAAAAGCTAGAATTACAACATAAGACCAGAAGACCCTGTGAAGCTTA-------AACTAAACTA---TTAAACCTAATAA----TAACTA-----CTTTAGGTTGGGGCGACCTTGGAAAAAAGAATAACTTCCAAAA---TACATATACA-AACA------------------GGCCTACAAGCCAATAAAC-------------GACCCAG---------CAACGCTGAAAATTGAACCAAGTTACTCCAGGGATAACAGCGCAATCTTCTTCAAGAGCCCATATCAAAAAGAAGGTTTACGACCTCGATGTTGGATCAGGACATCCTAATGGTGCAGAAGCTATTAAGGGTTCGTTTGTTCAACGATTAAT-GTCCTACGTGATCTG---------------------------------------------------------------------------------------------------------------------------------------------------------------------------------------------------------------------------------------------------------------------------------------------------------------------------------------------------------------------------------------------------------------------------------------------------------------------------------------------------------------------------------------------------------------------------------------------------------------------------------------------------------------------------------------------------------------------------------------------------------------------------------------------------------------------------------------------------------------------------------------------------------------------------------------------------------------------------------------------------------------------------------------------------------------------------------------------------------------------------------------------------------------------AAAAAGCTCATGTAGAAGCACCAATCGCCGGTTCCATAGTATTAGCCGCAATCCTA---CTAAAACTAGGAGGATACGGCATAATTCGAATAATACAAACACTACCAACAATAAAAACAGATTTATTCCTACCATTTATCGTTCTGTCGCTATGAGGGGCGGCACTAGCCAGCTTAACATGTCTACAACAAACTGACCTAAAATCACTAATCGCATATTCATCAATCAGCCATATGGGTTTAGTAATCGCAGCAATCATAATCCAAACACAATGAAGCCTATCCGGGGCCATATACCTTATAATCGCACACGGGTTCACCTCATCAGCACTATTCTGTCTAGCCAACACTACCTATGAACGAAATAAAACCCGAATCATACTACTAACACAGGGACTTCACAGTGTCCTACCAATGGCTACCACTTGGTGACTACTAATAAACCTTATAAATATCGCCATTCCACCAAGCATAAACTTCACAGGAGAACTACTAATCACATCATCACTATTCAACTGATGTCCAACAACAATAATCATTATGGGGATGTCAATATTAATTACTGCATCATACTCACTACATATATTCATATCGACACAAACAGGAACACCCATATCAAATACCCCAACACAC---CCAACACACTCACGAGAACACCTATTAATAACCCTACACACAATTCCACTAATACTAGTCTCACTAAAACCAGAACTAGTCTAC--------------TATACTTACTGCATTCAACCTGCTACCAGTAGGGTTAAACATCTCAACCTGATGAAATTTCGGTTCAATACTACTAACCTGCTCAATCCTACAAATAATAACAGGATTCTTCCTAGGAATTCACTACACCGCAAACATCAACTTAGCCTTCTCATCAATTATTCACATTACTCGGGATGT---ACCGTACGGATGAACCATACAAAACTTACACGCAATCGGCGCATCAATATTCTTTATTTGCATTTACATTCATATCTCACGAGGTTTGTATTACGGCTCATACCTGAACAAAAACGTCTGATTATCCGGAACAGTACTACTAATCACCCTTATAGCAACTGCCTTCTTTGGGTATGTACTACCATGAGGACAAATATCATTCTGAGCAGCAACAGTAATTACAAACCTACTAACCGCCGTACCTTATATTGGAACCTCATTAACCACCTGGTTGTGGGGGGGGTTCTCAATCAATGACCCCACCCTGACACGATTCTTCGCCCTACATTTCATACTCCCATTCTTGATCATCTCTATATCATCAATCCACATCATACTCCTCCACAAAGAAGGTTCAAGTAACCCACTAGGAACCAACTCAGACATCGACAAAATCCCATTCCACCCATACCACTCGTATAAAGATACCCTAATACTCACTATTATAATTACCTCTATATTCATAATTATATCATTCACCCCAAACATCTTCAATGACCCGGAAAACTTCTCAAAAGCCAACCCAATGGTCACACCACAACACATTAAGCCAGAGTGATACTTCCTATTTGCCTATGGAATCTTACGATCAATCCCAAACAAGCTGGGAGGAACAGCAGCTCTAATTATATCTGTAATAATCCTAATAACAATACCATTTACTCATACATCTCACCTACGATCAATAACGTTCCGACCAGCAGCACAGCTAATATTCTGAACTCTAATTGCAACATTCATCACAATTACATGAGCAGCCACCAAACCAGTAGAACCACCTTTTATCACAATCGGACAAACAACCTCTATTTTATACTTCTTATTTTTCATTATA---AACCCAATCCTTGGGTGGTTAGAAAAT--------------------------------------------------------------------------------------------------------------------------------------------------------------------------------------------------------------------------------------------------------------------------------------------------------------------------------------------------------------------------------------------------------------------------------------------------------------------------------------------------------------------------------------------------------------------------------------------------------------------------------------------------------------------------------------------------------------------------------------------------------------------------------------------------------------------------------------------------TGGACTGGGATCAGTTATGTCTCCTGAATCTCCTCGGCTCTGGTGGATTTGGTTCTGTTTACAAGGCAACTTACCATGGAGCTACAGTGGCTGTAAAACAAGTGAAGAGATGCAGTAAAAACCATTTGGCATCACGGCAAAGCTTCTGGGCAGAACTAAATGTAGCACGTCTTGACCATAACAATGTGGTACACATAGTAGCTGCTAGCACATGTACCCCTACTAGTCAGGATAGTTTGGGTACCATAATTATGGAATATGCAGGTAATTGCACTCTACATCATGTTATCTACGGAACTGATTATTTAA---CAGGAAAT---AA---CGATGGCCTTAAATGTGACCGTGGGTTTTTGAGTACAGCTCAGGCTGTCATTTACTCCTGTGATATTGTGGCAGGGTTAATGTTTCTCCATTCTCAGTTAATTGTGCATCTGGATTTAAAACCTGCTAACATATTCATAACAGAACATAATGTTTGTAAGATTGGAGATTTTGGATGCTCCCAAAAGCTAGAAGATAGTGAATCTTCAGGACTACATCTTTGTCATCAAGGGGGAACATACACACATCGTGCTCCTGAACTTCTTAAAGGTGAGAAAATCACACCCAAGG--------------------------------------------------TTTATCAGAAGATTCCATGAATTCYTTCCTTAAAACATTGATTCAAGCTGGCATTTGGAAAAACAAGATCCCCAAGCAGACGGCCAGAACGAAGGACGGCGTGCCAACCCCA---GTGAAGA---AAACCGAGG---TTGAACCAGAG---TTGACTACAAGCCAAGATATTAGATT---GGGTTTCCAGCCCGTCGTTTCGTTGGATGCAGAATTACTGAGGCAGCAGAGACGGTTCAGTTCTCCCCGGGTACTCCTGAGTGAAAATACCCCCCTGGAGCCCCCTCCCTTGTATCTGATGGAGGAGCCCAT------------GGTGCTGAACCGAACATCTCGCCGGAAGAGGTATACCGAAGGGAAAACCCACCGTGGGGAATATTCTGTGTGCGACAGTGAGAGCCGATGGGTCACGGACAAAACCTCCGCTGTGGACATCCGAGGACATCAGGTGACTGTCCTGGGCGAAATCCGAATGGGCCCATCTCCGGTCAAACAATATTTTTATGAAAC------------------------------------------------------------------------------------------------------------------------------------------------------------------------CCAAGCCAACCTGCAGCACCTCTGTCGCATCTGTGGAGGCTCACTGAAAACTGA---CCCATACAAAAAGTATCATCCAGTTCATGGGCCAGTGGATGAGGAGACCCAGGCTCTTTTGAGAAAGAAAGAGAAAAGAGCCACTTCCTGGCCAGATCTTCTCGTCAAAGTTTTTAAGATCGATGTAAGGGGAGATATTGACACAATCCACCCTACTCATTTTTGTCACAATTGTTGGAAAGTCATTCAAAGAAAAG-CAGCAATGCTCCCCATGAAGCACATCTGCTGGAGAAAGACCCAGTGGAATGGCATCCCCATTCAACAAGCTGTGACATATGTGTCACTTCCTTTCGTGGAGTCAAGAGAAAAAAAACAATGCTGAATTCACAGCTGAGCAAAAAACTCAGGATTATTGCTGGGCACACAAGAAAAATAAGATGCATAAGAAAGGTAAAGCAACTGAATAGCAAAAGTTTGATG---AAAAAGATTTCAAACTGTAAGCAAATCCATCTCAGTACAAAAATCCTTGCGATAGACTACCCTGTGGACTTTGTAAAGTCAATATCTTGCCAGATCTGCGAACACATCCTGGCTGATCCAGTAGAAACAACATGTAAACACTTATTTTGTAGAGTCTGCATTCTTAAATGTCTTAAAGTAATGGGGAGCTATTGCCCATCCTGCCGATATCCTTGTTTTCCTACTGATCTAGTGAGCCCTGTAAAATCCTACCTGAGCATCCTCAACAATTTGGTTTTGAGATGCCCGGTAAAAGGCTGTCATGAGGAGGTCTTTTTGGAA-AATACTGCCAACATCGTTCTA-TCATAAAGGGG------------------------------------------------------------------------------------------------------------------------------------------------------------------------------------------------------------------------------------------------------------------------------------------------------------------------------------------------------------------------------------------------------------------------------------------------------------------------------------------------------------------------------------------------------------------------------------------------------------------------------------------------------------------------------------------------------------------------------------------------------------------------------------------------------------------------------------------------------------------------------------------------------------------------------------------------------------------------------------------------------------------------------------------------------------------------------------------------------------------------------------------------------------------------------------------------------------------------------------------------------------------------------------------------------------------------------------------------------------------------------------------------------------------------------------------------------------------------------------------------------------------------------------------------------------------------------------------------------------------------------------------------------------------------------------------------------------------------------------------------------------------------------------------------------------------------------------------------------------------------------------------------------------------------------------------------------------------------------------------------------------------------------------------------------------------------------------------------------------------------------------------------------------------------------------------------------------------------
Ahaetulla_fasciolata_55_LSUHC_8837 -----------------------------------------------------------------------------------------------------------------------------------------------------------------------------------------------------------------------------------------------------------------------------------------------------------------------------------------------------------------------------------------------------------------------------------------------------------------------------------------------------------------------------------------------------------------------------------------------------------------------------------------------------------------------------------------------------------------------------------------------------------------------------------------------------------------------------------------------------------------------------------------------------------------ACGCCTGCCCAGTGAACA----------ATTAAACGGCCGCGGTACACTAACC-GTGCAAAGGTAGCATAATAATTTGTCTACTAATTATAGACCTGCATGAAAGGCAAAATGAGGGTTTAACTGTCTCTTATAGTAAATCAATTAAACTGATCTTCTAGTAAAAAAGCTAGAATTACAACATAAGACCAGAAGACCCTGTGAAGCTTA-------AACTAAACTA---TTAAACCTAATAA----TAACTA-----CTTTAGGTTGGGGCGACCTTGGAAAAAAGAATAACTTCCAAAA---TACATATACA-AACA------------------GGCCTACAAGCCAATAAAC-------------GACCCAG---------CAACGCTGAAAATTGAACCAAGTTACTCCAGGGATAACAGCGCAATCTTCTTCAAGAGCCCATATCAAAAAGAAGGTTTACGACCTCGATGTTGGATCAGGACATCCTAATGGTGCAGAAGCTATTAAGGGTTCGTTTGTTCAACGATTAAT-GTCCTACGTGATCTG----------------------------------------------------------------------------------------------------------------------------------------------------------------------------------------------------------------------------------------------------------------------------------------------------------------------------------------------------------------------------------------------------------------------------------------------------------------------------------------------------------------------------------------------------------------------------------------------------------------------------------------------------------------------------------------------------------------------------------------------------------------------------------------------------------------------------------------------------------------------------------------------------------------------------------------------------------------------------------------------------------------------------------------------------------------------------------------------------------------------------------------------------------------------AAAAGCTCATGTAGAAGCACCAATCGCCGGTTCCATAGTATTAGCCGCAATCCTA---CTAAAACTAGGAGGATACGGCATAATTCGAATAATACAAACACTACCAACAATAAAAACAGATTTATTCCTACCATTTATCGTTCTGTCGCTATGAGGGGCGGCACTAGCCAGCTTAACATGTCTACAACAAACTGACCTAAAATCACTAATCGCATATTCATCAATCAGCCATATGGGTTTAGTAATCGCAGCAATCATAATCCAAACACAATGAAGCCTATCCGGGGCCATATACCTTATAATCGCACACGGGTTCACCTCATCAGCACTATTCTGTCTAGCCAACACTACCTATGAACGAAATAAAACCCGAATCATACTACTAACACAGGGACTTCACAGTGTCCTACCAATGGCTACCACTTGATGACTACTAATAAACCTTATAAATATCGCCATTCCACCAAGCATAAACTTCACAGGAGAACTACTAATCACATCATCACTATTCAACTGATGTCCAACAACAATAATCATTATGGGGATGTCAATATTAATTACTGCATCATACTCACTACATATATTCATATCGACACAAACAGGAACACCCATATCAAATACCCCAACACAC---CCAACACACTCACGAGAACACCTATTAATAACCCTACACACAATTCCACTAATACTAGTCTCACTAAAACCAGAACTAGTCTAC-----------ACATATACTTACTGCATTCAACCTGCTACCAGTAGGGTTAAACATCTCAACCTGATGAAATTTCGGTTCAATACTACTAACCTGCTCAATCCTACAAATAATAACAGGATTCTTCCTAGCAATTCACTACACCGCAAACATCAACTTAGCCTTCTCATCAATTATTCACATTACTCGGGATGT---ACCGTACGGATGAACCATACAAAACTTACACGCAATCGGCGCATCAATATTCTTTATTTGTATTTACATTCATATCTCACGAGGTTTGTATTACGGCTCATACCTGAACAAAAACGTCTGATTATCCGGAACAGTACTACTAATCACCCTTATAGCAACTGCCTTCTTTGGGTATGTACTACCATGAGGACAAATATCATTCTGAGCAGCAACAGTAATTACAAACCTACTAACCGCCGTACCTTATATTGGAACCTCATTAACCACCTGGTTGTGGGGGGGGTTCTCAATCAATGACCCCACCCTGACACGATTCTTCGCCCTACATTTCATACTCCCATTCTTGATCATCTCTATATCATCAATCCACATCATACTCCTCCACAAAGAAGGTTCAAGTAACCCACTAGGAACCAACTCAGACATCGACAAAATCCCATTCCACCCATACCACTCGTATAAAGATACCCTAATACTCACTATTATAATTACCTCTATATTCATAATTATATCATTCACCCCAAACATCTTCAATGACCCGGAAAACTTCTCAAAAGCCAACCCAATGGTCACACCACAACACATTAAGCCAGAGTGATACTTCCTATTTGCCTATGGAATCTTACGATCAATCCCAAACAAGCTGGGAGGAACAGCAGCTCTAATTATATCTGTAATAATCCTAATAACAATACCATTTACTCATACATCTCACCTACGATCAATAACGTTCCGACCAGCAGCACAGCTAATATTCTGAACTCTAATTGCAACATTCATCACAATTACATGAGCAGCCACCAAACCAGTAGAACCACCTTTTATCACAATCGGACAAACAACCTCTATTTTATACTTCTTATTTTTCATTATA---AACCCAATCCTTGGGTGGTTAGAAAAT--------------------------------------------------------------------------------------------------------------------------------------------------------------------------------------------------------------------------------------------------------------------------------------------------------------------------------------------------------------------------------------------------------------------------------------------------------------------------------------------------------------------------------------------------------------------------------------------------------------------------------------------------------------------------------------------------------------------------------------------------------------------------------------------------------------------------------------------------TGGACTGGGATCAGTTATGTCTCCTGAATCTCCTCGGCTCTGGTGGATTTGGTTCTGTTTACAAGGCAACTTACCATGGAGCTACAGTGGCTGTAAAACAAGTGAAGAGATGCAGTAAAAACCATTTGGCATCACGGCAAAGCTTCTGGGCAGAACTAAATGTAGCACGTCTTGACCATAACAATGTGGTACACATAGTAGCTGCTAGCACATGTACCCCTACTAGTCAGGATAGTTTGGGTACCATAATTATGGAATATGCAGGTAATTGCACTCTACATCATGTTATCTACGGAACTGATTATTTAA---CAGGAAAT---AA---CGATGGCCTTAAATGTGACCGTGGGTTTTTGAGTACAGCTCAGGCTGTCATTTACTCCTGTGATATTGTGGCAGGGTTAATGTTTCTCCATTCTCAGTTAATTGTGCATCTGGATTTAAAACCTGCTAACATATTCATAACGGAACATAATGTTTGTAAGATTGGAGATTTTGGATGCTCCCAAAAGCTAGAAGATAGTGAATCTTCAGGACTACATCTTTGTCATCAAGGGGGAACATACACACATCGTGCTCCTGAACTTCTTAAAGGTGAGAAAATCA---------------------------------------------------------------TCAGAAGATTCCATGAATTCCTTCCTTAAAACATTGATTCAAGCTGGCATTTGGAAAAACAAGATCCCCAAGCAGACGGCCAGAACGAAGGACGGCGTGCCAACCCCA---GTGAAGA---AAACCGAGG---TTGAACCAGAG---TTGACTACAAGCCAAGATATTAGATT---GGGTTTCCAGCCCGTCGTTTCATTGGATGCAGAATTACTGAGGCAGCAGAGACGGTTCAGTTCTCCCCGGGTACTCCTGAGTGAAAATACCCCCCTGGAGCCCCCTCCCTTGTACCTGATGGAGGAGCCCAT------------GGTGCTGAACCGAACGTCTCGCCGGAAGAGGTATACCGAAGGGAAAACCCACCGTGGGGAATATTCTGTGTGCGACAGTGAGAGCCGATGGGTCACGGACAAAACCTCCGCTGTGGACATCCGAGGACATCAGGTGACTGTCCTGGGCGAAATCCGAATGGGCCCATCTCCGGTCAAACAATATTTTTATGAAACGCATA----------------------------------------------------------------------------------------------------AAATAGCTT---GGCAAGAGAGGAAGATGCCTTTCACCTGAGCCAAAGAGAGATGGAAGCTCACCAAGCAAACCTGCAGCACCTCTGTCGCATCTGTGGAGGCTCACTGAAAACTGA---CCCATACAAAAAGTATCATCCAGTTCATGGGCCAGTGGATGAGGAGACCCAGGCTCTTTTGAGAAAGAAAGAGAAAAGAGCCACTTCCTGGCCAGATCTTCTCGTCAAAGTTTTTAAGATCGATGTAAGGGGAGATATTGACACAATCCACCCTACTCATTTTTGTCACAATTGTTGGAAAGTCATTCAAAGAAAAGTCAGCAATGCTCCCCATGAAGCACATCTGCTGGAGAAAGACCCAGTGGAATGGCATCCCCATTCAACAAGCTGTGACATATGTGTCACTTCCTTTCGTGGAGTCAAGAGAAAAAAAACAATGCTGAATTCACAGCTGAGCAAAAAACTCAGGATTATTGCTGGGCACACAAGAAAAATAAGATGCATAAGAAAGGTAAAGCAACTGAATAGCAAAAGTTTGATG---AAAAAGATTTCAAACTGTAAGCAAATCCATCTCAGTACAAAAATCCTTGCGATAGACTACCCTGTGGACTTTGTAAAGTCAATATCTTGCCAGATCTGCGAACACATCCTGGCTGATCCAGTAGAAACAACATGTAAACACTTATTTTGTAGAGTCTGCATTCTTAAATGTCTTAAAGTAATGGGGAGCTATTGCCCATCCTGCCGATATCCTTGTTTTCCTACTGATCTAGTGAGCCCTGTAAAATCCTACCTGAGCATCCTCAACAATTTGGTTTTGAGATGCCCGGTAAAAGGCTGTCATGAGGAGGTCTTTTTGGAAAAATACTGCCAACATCGTTCTAATCATAAAGGGGCAGAAAGT----------------------------------------------------------------------------------------------------------------------------------------------------------------------------------------------------------------------------------------------------------------------------------------------------------------------------------------------------------------------------------------------------------------------------------------------------------------------------------------------------------------------------------------------------------------------------------------------------------------------------------------------------------------------------------------------------------------------------------------------------------------------------------------------------------------------------------------------------------------------------------------------------------------------------------------------------------------------------------------------------------------------------------------------------------------------------------------------------------------------------------------------------------------------------------------------------------------------------------------------------------------------------------------------------------------------------------------------------------------------------------------------------------------------------------------------------------------------------------------------------------------------------------------------------------------------------------------------------------------------------------------------------------------------------------------------------------------------------------------------------------------------------------------------------------------------------------------------------------------------------------------------------------------------------------------------------------------------------------------------------------------------------------------------------------------------------------------------------------------------------------------------------------------------------------------------------------------
Ahaetulla_fronticincta -------------------------------------------------------------------------------------------------------------------------------------------------------------------------------------------------------------------------------------------------------------------------------------------------------------------------------------------------------------------------------------------------------------------------------------------------------------------------------------------------------------------------------------------------------------------------------------------------------------------------------------------------------------------------------------------------------------------------------------------------------------------------------------------------------------------------------------------------------------------------------------------------------------------------------------------------------------------------------------------------------------------------------------------------------------------------------------------------------------------------------------------------------------------------------------------------------------------------------------------------------------------------------------------------------------------------------------------------------------------------------------------------------------------------------------------------------------------------------------------------------------------------------------------------------------------------------------------------------------------------------------------------------------------------------------------------------------------------------------------------------------------------------------------------------------------------------------------------------------------------------------------------------------------------------------------------------------------------------------------------------------------------------------------------------------------------------------------------------------------------------------------------------------------------------------------------------------------------------------------------------------------------------------------------------------------------------------------------------------------------------------------------------------------------------------------------------------------------------------------------------------------------------------------------------------------------------------------------------------------------------------------------------------------------------------------------------------------------------------------------------------------------------------------------------------------------------------------------------------------------------------------------------------------------------------------------------------------------------------------------------------------------------------------------------------------------------------------------------------------------------------------------------------------------------------------------------------------------------------------------------------------------------------------------------------------------------------------------------------------------------------------------------------ATGTCTAACCAACACATACTCACACTATTTAACCTACTGCCAGTAGGATTAAACATCTCCACCTGGTGGAATTTCGGATCCATGCTACTAACCTGCTCAATCTTACAAATCGCAACAGGATTCTTCCTAGCAATCCACTATACCGCTAATATTAACCTAGCATTCTCATCAATCATTCACATTACACGGGATGT---CCCATACGGGTGAATCATACAAAACCTACACGCAATCGGCGCATCCATATTCTTCATCTGCATATACATTCACATTGCACGTGGGTTATACTACGGGTCTTATTTAAATAAAAACGTTTGACTATCAGGAACCATATTATTAATTACACTTATAGCAACAGCTTTCTTCGGTTATGTGCTCCCGTGAGGACAAATATCATTCTGAGCAGCAACCGTAATTACAAACCTATTAACCGCTTTACCATACATCGGAACAACACTGACAACATGACTCTGAGGGGGATTCTCAATTAATGATCCAACCCTAACACGATTCTTCGCCCTACACTTCATCCTACCATTTCTAATTATCTCAATATCCTTAATCCACATCATATTACTTCACAAAGAAGGTTCAAGCAACCCACTAGGAACAAACTCAGACATTGACAAAATCCCATTCCATCCATACCACTCATACAAAGACACCCTAATACTAACCATTTTAATCACCACAATACTCATAATTATATCATTCACTCCAAACATCTTCAATGACCCAGAAAACTTCTCAAAAGCTAACCCACTAGTAACACCACAGCACATCAAACCAGAATGATACTTCCTATTCGCCTACGGAATCCTACGATCTATCCCGAACAAGCTCGGTGGAACCATAGCACTAATCATATCCGTACTAATCCTAATAACAATACCATTCACCCACACATCCAACCTACGAGCAATAACATTCCGACCAGCAGCACAACTAATATTCTGAACACTGATCGCAACATTCATCACAATCACGTGAGCAGCAACTAAACCGGTAGAACCCCCATTCACCATAATCGGACAAACAACCTCAATTTTATATTTTTCATTTTTCATTATA---AATCCCATCTTAGGATGATCAGAAAATAAAATT---------------------------------------------------------------------------------------------------------------------------------------------------------------------------------------------------------------------------------------------------------------------------------------------------------------------------------------------------------------------------------------------------------------------------------------------------------------------------------------------------------------------------------------------------------------------------------------------------------------------------------------------------------------------------------------------------------------------------------------------------------------------------------------------------------------------------------------------------------------TCTCCTGAATCTCCTCGGCTCTGGTGGATTTGGTTCTGTTTACAAGGCAACTTACCATGGAGCTACAGTGGCTGTAAAACAAGTGAAGAGATGCAGTAAAAACCATTTGGCATCACGGCAGAGCTTCTGGGCAGAACTAAATGTAGCACGTCTTGACCATAACAATGTGGTACACATAGTAGCTGCTAGCACATGTACCCCTACTAGTCAGGATAGTTTGGGTACCATAATTATGGAATATGCAGGTAATTGCACTCTACATCATGTTATCTACGGAACTGATTATTTAA---CAGGAAAT---AA---CGATGGTCTTAAATGTGACCGTGGGTGTTTGAGTACAGCTCAGGCTGTCATTTACTCCTGTGATATTGTGGCAGGGTTAATGTTTCTCCATTCTCAGTTAATTGTGCATCTGGATTTAAAACCTGCTAACATATTCATAACGGAACATAATGTTTGTAAGATTGGAGACTTTGGATGTTCCCAAAAGCTAGAAGATAGTGAATCTTCAGGACTACATCTTTGTCATCAAGGGGGAACCTACACACATCGTGCTCCTGAACTTCTTAA------------------------------------------------------------------------------------------------------------------------------------------------------------------------------------------------------------------------------------------------------------------------------------------------------------------------------------------------------------------------------------------------------------------------------------------------------------------------------------------------------------------------------------------------------------------------------------------------------------------------------------------------------------------------------------------------------------------------------------------------------------------------------------------------------------------------------------------------------------------------------------------------------------------------------------------------------------------------------------------------------------------------------------------------------------------------------------------------------------------------------------------------------------------------------------------------------------------------------------------------------------------------------------------------------------------------------------------------------------------------------------------------------------------------------------------------------------------------------------------------------------------------------------------------------------------------------------------------------------------------------------------------------------------------------------------------------------------------------------------------------------------------------------------------------------------------------------------------------------------------------------------------------------------------------------------------------------------------------------------------------------------------------------------------------------------------------------------------------------------------------------------------------------------------------------------------------------------------------------------------------------------------------------------------------------------------------------------------------------------------------------------------------------------------------------------------------------------------------------------------------------------------------------------------------------------------------------------------------------------------------------------------------------------------------------------------------------------------------------------------------------------------------------------------------------------------------------------------------------------------------------------------------------------------------------------------------------------------------------------------------------------------------------------------------------------------------------------------------------------------------------------------------------------------------------------------------------------------------------------------------------------------------------------------------------------------------------------------------------------------------------------------------------------------------------------------------------------------------------------------------------------------------------------------------------------------------------------------------------------------------------------------------------------------------------------------------------------------------------------------------------------------------------------------------------------------------------------------------------------------------------
[truncated: 16,265,346 more chars]
